# Supplementary material for: Short-Term Effects of Trans-Cinnamic Acid on the Metabolism of Zea mays L. Roots
Source: Plants (Basel). 2023 Jan 2;12(1):189. doi: 10.3390/plants12010189 (PMC9824805; doi:10.3390/plants12010189)
Supplement: Supplementary file 1 [file plants-12-00189-s001.zip]

Archive with 1 entries (1 files):
- plants-2082046-supplementary.xlsx
