# Supplementary material for: Short-Term Effects of Trans-Cinnamic Acid on the Metabolism of Zea mays L. Roots
Source: Plants (Basel). 2023 Jan 2;12(1):189. doi: 10.3390/plants12010189 (PMC9824805; doi:10.3390/plants12010189)
Supplement: Supplementary file 1 [file plants-12-00189-s001.zip › plants-2082046-supplementary.xlsx]

## Sheet: Unknown
													C-T0	C-T0	C-T0	C-T1	C-T1	C-T1	C-T2	C-T2	C-T2	C-T3	C-T3	C-T3	C-T4	C-T4	C-T4	T-T0	T-T0	T-T0	T-T1	T-T1	T-T1	T-T2	T-T2	T-T2	T-T3	T-T3	T-T3	T-T4	T-T4	T-T4
													Sample	Sample	Sample	Sample	Sample	Sample	Sample	Sample	Sample	Sample	Sample	Sample	Sample	Sample	Sample	Sample	Sample	Sample	Sample	Sample	Sample	Sample	Sample	Sample	Sample	Sample	Sample	Sample	Sample	Sample
													3	4	5	6	7	8	9	10	11	12	13	14	15	16	17	18	19	20	21	22	23	24	25	26	27	28	29	30	31	32
													1	1	1	1	1	1	1	1	1	1	1	1	1	1	1	1	1	1	1	1	1	1	1	1	1	1	1	1	1	1
Alignment ID	Average Rt(min)	Average RI	Quant mass	Metabolite name	Fill %	Comment	Total score	RI similarity	Total spectrum similarity	Dot product	Reverse dot product	S/N average	C-T0-1	C-T0-2	C-T0-3	C-T1-1	C-T1-2	C-T1-3	C-T2-1	C-T2-2	C-T2-3	C-T3-1	C-T3-2	C-T3-3	C-T4-1	C-T4-2	C-T4-3	T-T0-1	T-T0-2	T-T0-3	T-T1-1	T-T1-2	T-T1-3	T-T2-1	T-T2-2	T-T2-3	T-T3-1	T-T3-2	T-T3-3	T-T4-1	T-T4-2	T-T4-3
1	7.065	729.2	73.1073	Unknown	0.281		null	null	null	null	null	3.84	0.347575	0.375285	0.365169	0.0801349	0.269877	0.305936	0.242131	0.295076	0.332216	0.303041	0.355573	0.338217	3.79522	0.199797	0.180939	0.30266	0.295754	0.22019	0.407159	0.364744	0.495598	0.362429	0.258045	0.358796	0.414252	0.401456	0.38383	1.46697	1.59608	1.49183
3	7.071	729.86	58.036	Unknown	0.719		null	null	null	null	null	14.67	2.48069	3.98869	4.21483	2.53961	3.2456	1.99739	3.90385	3.63697	2.9648	0.909096	0.401562	0.682652	4.35724	0.44978	0.707381	2.35828	2.10198	1.75897	1.25974	1.47604	1.2859	1.69949	0.698345	0.474302	0.457376	0.849952	1.221	0.0113283	0.199444	0.019593
5	7.131	735.91	200.059	Unknown	0.969		null	null	null	null	null	75.52	0.311159	0.392438	0.432427	0.433393	0.410986	0.395899	0.510552	0.512933	0.480682	0.469927	0.506324	0.524276	0.135577	0.627737	0.63855	0.454343	0.502563	0.492165	0.628165	0.578998	0.590492	0.577781	0.585451	0.583593	0.610812	0.608186	0.622444	1.72514	1.61038	1.65619
13	7.407	763.77	159.122	Unknown	0.719		null	null	null	null	null	4.89	0.233626	0.150947	0.0225708	0.088278	0.0133984	0.0770003	0.0683807	0.0632433	0.0540362	0.0606644	0.0679988	0.0570322	0.16716	0.0568785	0.061862	0.128692	0.116617	0.110874	0.0989811	0.103585	0.0925177	0.0785783	0.0255304	0.0734763	0.0708042	0.0623821	0.0746703	0.0591605	0.0444616	0.0509642
18	7.64	787.22	171.105	Unknown	0.781		null	null	null	null	null	52.6	1.46407	0.0366947	1.34348	0.0491522	1.30518	1.04358	1.53411	1.76379	1.567	2.03814	1.92017	1.91742	0.133512	1.56561	1.55185	0.839687	0.0474211	0.0529409	2.53194	1.98882	2.32172	0.0739394	0.0808587	2.24766	2.43598	2.04501	2.28693	1.98369	0.675273	33.0245
19	7.69	792.26	163.081	Unknown	0.844		null	null	null	null	null	49.34	0.810184	0.873426	0.967926	0.793136	0.891693	0.703067	0.637338	0.471662	0.586712	0.672786	1.07715	0.669876	0.545653	0.329252	0.387488	0.563968	0.56128	0.520514	0.712795	1.30817	0.825656	7.80872	0.95099	0.811861	0.496506	0.38827	0.469958	1.4468	1.42598	1.29862
21	7.812	804.58	170.058	Unknown	0.688		null	null	null	null	null	104.68	2.33058	2.34531	2.09255	0.0124198	1.6364	1.87964	1.5458	1.47481	1.47067	1.84734	1.80963	1.82429	0.242828	0.426806	1.0277	2.0563	1.89718	2.00539	2.18507	2.24963	2.05364	1.61499	1.64468	1.6033	1.46524	1.5245	1.54055	1.44296	1.40892	1.43668
22	7.816	804.99	147.089	Unknown	0.531		null	null	null	null	null	11.32	0.250963	0.484925	0.298487	0.500642	0.405156	5.59621	0.529758	0.543294	0.598452	0.722011	0.702551	0.0658981	4.27114	32.2917	10.1483	0.142778	5.2409	5.58099	7.7978	0.2688	7.94885	8.51525	0.119995	0.55187	0.82748	1.46665	40.536	15.9466	14.7352	16.145
23	7.826	806.02	171.104	Unknown	0.969		null	null	null	null	null	2646.28	42.3457	42.0157	41.8426	27.1576	26.6837	24.9767	24.7992	23.0213	24.1438	28.109	32.0539	29.7177	0.1476	24.4936	24.5732	29.0893	29.169	28.7047	39.5851	41.7454	37.1106	54.6667	36.7119	34.9246	31.8103	30.991	31.486	36.204	33.8626	33.0617
24	7.885	812	147.095	Unknown	0.875		null	null	null	null	null	19.57	0.343772	3.76265	4.12694	5.83683	5.19968	5.59621	7.18488	7.39388	7.06487	8.18566	8.51309	9.20306	4.73705	32.2917	10.1483	4.9681	5.23164	5.58099	0.620207	7.91601	7.94885	8.51525	8.35451	1.25677	9.78014	1.56901	40.536	15.9329	14.6701	16.1696
25	7.895	812.98	151.059	Unknown	0.969		null	null	null	null	null	1728.79	6.60432	8.29842	9.22878	12.8392	11.3462	12.3959	16.1058	16.3932	15.7878	17.5298	19.5076	20.0648	0.32657	23.4393	22.0825	10.9997	11.5776	12.1414	17.6521	17.1706	17.5621	19.2576	17.5623	17.6057	22.0017	21.9665	21.9811	35.6391	33.8797	36.7874
32	8.152	838.9	73.0784	Unknown	0.875		null	null	null	null	null	8.95	6.86406	6.96522	6.43677	5.98392	3.63563	2.80095	0.672389	3.51924	2.04204	9.04159	19.217	7.39442	5.20439	5.72196	6.5507	5.9784	3.25139	3.22392	4.34825	5.59518	6.25517	0.779375	7.8036	7.81489	5.9304	6.04967	5.86681	11.2126	19.5588	11.906
33	8.173	841.07	159.092	Unknown	0.812		null	null	null	null	null	11.02	0.174379	0.136062	0.112596	0.0126935	0.0845181	0.0745241	0.0831497	0.0138704	0.0781099	0.0893531	0.0984617	0.0847931	0.250718	0.0921547	0.0881842	0.0962254	0.0167789	0.0894925	0.025798	0.145602	0.130161	0.0290995	0.0194812	0.113002	0.0200984	0.0997211	0.103102	0.0830381	0.0705864	0.00487513
35	8.234	847.23	115.101	Unknown	0.281		null	null	null	null	null	3.91	0.120877	0.119106	0.110336	0.0688033	0.110957	0.109004	0.135724	0.0349793	0.126745	0.148679	0.175155	0.161256	1.06277	0.140215	0.16373	0.0679857	0.0454506	0.0536547	0.186377	0.20234	0.192447	0.174018	0.179441	0.159399	0.154205	0.167606	0.426451	0.114874	0.11302	0.111443
38	8.274	851.26	147.098	Unknown	0.844		null	null	null	null	null	42.54	1.90708	1.91821	1.7354	2.68169	2.41519	2.36053	0.364545	2.55228	2.58431	2.35505	0.263097	2.4572	4.64151	1.80656	0.00230544	1.73035	1.724	1.80587	2.65321	1.40612	2.62459	1.22691	2.57942	2.6306	2.2045	2.28253	2.19799	2.64021	2.62887	2.53109
42	8.501	874.09	235.131	Unknown	0.812		null	null	null	null	null	29.42	0.0591814	0.079243	0.0804618	0.0954539	0.0973198	0.0869441	0.10381	0.102588	0.0979561	0.111697	0.123772	0.111841	0.192563	0.104788	0.101199	0.083071	0.0790938	0.0970224	0.118137	0.132258	0.126048	0.110046	0.113007	0.122991	0.107304	0.118709	0.122455	0.190297	0.178915	0.189231
44	8.535	877.53	117.097	Unknown	0.969		null	null	null	null	null	22.53	1.36598	1.35863	1.41071	10.277	9.37831	9.31133	5.4104	5.21134	5.1529	3.70836	4.14103	3.77378	1.33117	1.23406	1.14994	1.11352	1.17139	1.22702	3.16341	3.14005	3.22445	4.89321	4.38352	4.49501	3.55545	3.29786	3.29529	5.43925	5.00235	5.31242
46	8.712	895.4	110.045	Unknown	0.312		null	null	null	null	null	2.02	0.019536	0.0131446	0.0136207	0.0170664	0.0108284	0.0120885	0.0114308	0.0507296	0.0173055	0.022775	0.018549	0.0417623	0.321637	0.0128293	0.0353327	0.0131429	0.0156851	0.0167275	0.0254996	0.0169713	0.0280489	0.0166019	0.0172102	0.018855	0.0164302	0.024651	0.0435982	0.0261731	0.0158438	0.0564059
48	8.749	899.21	79.0898	Unknown	0.312		null	null	null	null	null	1.39	0.393406	0.52289	0.499345	0.361979	0.665719	0.886113	0.614284	0.282269	1.05117	0.58093	0.684132	0.565967	13.2136	0.596029	0.299774	0.245548	0.411033	0.377068	0.649369	0.652841	0.785612	0.656975	0.482092	0.641171	0.474069	0.793439	0.588473	0.37488	0.291297	0.545285
50	8.796	903.87	73.0881	Unknown	0.469		null	null	null	null	null	2.24	1.0857	0.987588	1.03785	0.834485	0.695139	0.678253	0.84172	0.701704	0.622894	1.48474	2.78828	1.3856	4.44305	1.11256	1.09271	0.857043	0.658714	0.725261	1.04437	1.14525	1.16311	1.2555	1.11062	1.27371	1.23603	1.19985	1.08332	1.79853	0.522025	1.89561
56	8.941	918.53	167.051	Unknown	0.25		null	null	null	null	null	3.3	0.00816347	0.00729453	0.0114226	0.00531166	0.00890795	0.0136122	0.012787	0.00973931	0.0109301	0.0175343	0.0200418	0.0168053	0.28674	0.0125633	0.0134072	0.00949766	0.00818037	0.010286	0.0234805	0.0172855	0.0232586	0.019193	0.0175987	0.017687	0.0195448	0.0183462	0.0182882	0.022034	0.0277377	0.0197446
57	9.062	930.75	52.0822	Unknown	0.562		null	null	null	null	null	1.7	0.19497	0.196135	0.172109	0.135336	0.416917	0.629682	0.557094	0.747263	0.340932	0.463066	0.326314	0.371004	13.9968	0.347816	0.456882	0.238442	0.32246	0.180078	0.40211	0.466533	0.423024	0.373403	0.475544	0.274679	0.390516	0.532146	0.333861	0.254724	0.254123	0.24184
58	9.093	933.91	117.09	Unknown	0.781		null	null	null	null	null	22.49	0.836343	0.883092	0.870461	178.722	10.6348	8.50188	13.4589	14.7587	13.9572	1.8614	2.04616	1.92751	1.33742	0.509262	0.495894	0.542171	0.551702	0.600315	13.5143	13.3284	12.9798	117.183	111.374	6.57218	0.248747	0.262211	0.250491	4.0599	3.68085	3.92326
68	9.318	956.57	79.0863	Unknown	0.656		null	null	null	null	null	6.54	0.45043	0.314511	0.339677	3.12443	2.30872	2.08185	2.74696	3.69679	2.89536	0.666494	0.609491	0.82708	20.5389	0.672594	0.640707	0.426476	0.622715	0.595535	0.605733	0.77511	0.785634	1.75471	1.98169	1.51397	0.650591	0.493951	0.649006	0.43326	0.426938	0.392609
70	9.48	972.89	57.1086	Unknown	0.938		null	null	null	null	null	12.07	1.27278	0.395788	1.21509	1.25431	1.20916	1.25195	1.3906	1.36869	1.34551	1.69804	1.80013	1.79886	1.91444	1.66329	0.574308	1.1354	1.17345	1.28475	0.32978	2.12381	2.19508	0.281388	1.98904	2.05845	1.85077	1.89829	1.9267	0.5244	1.36665	1.45494
73	9.547	979.68	151.09	Unknown	0.75		null	null	null	null	null	6.06	0.0288701	0.165835	0.027413	0.200914	0.170971	0.180776	0.201776	0.18854	0.174555	0.147276	0.0490712	0.083277	0.571379	0.125949	0.13244	0.159806	0.169021	0.055835	0.19998	0.0427886	0.0581466	0.198789	0.202069	0.0449604	0.176621	0.182273	0.0548445	0.0761427	0.118366	0.0415587
75	9.62	987.02	110.046	Unknown	0.875		null	null	null	null	null	12.56	0.0670457	0.0787184	0.0622916	0.173235	0.235371	0.246237	0.330159	0.337805	0.352488	0.434289	0.471487	0.486874	0.197513	0.446868	0.4206	0.202506	0.168497	0.150031	0.558787	0.478216	0.627754	0.283062	0.359981	0.476749	0.408436	0.509962	0.508702	0.199916	0.217156	0.167349
76	9.625	987.53	79.0904	Unknown	0.75		null	null	null	null	null	6.52	0.470033	0.376931	0.502239	1.61942	1.53525	1.37647	1.82023	1.73211	2.03221	0.685416	0.654963	0.672427	15.5507	0.744286	0.573345	0.478812	0.371364	0.488626	0.331875	0.698465	0.776281	1.30499	1.21506	1.22031	0.617484	0.848901	0.637051	0.414351	0.452903	0.437466
81	9.749	1000.08	221.105	Unknown	0.938		null	null	null	null	null	18.21	0.288776	0.405858	0.424868	0.84552	0.695057	0.779746	0.970594	0.968289	0.916154	1.10118	1.17508	1.18041	0.876445	1.57935	1.48288	0.565825	0.603574	0.64959	0.66875	0.715158	0.633969	1.01334	0.850337	0.805286	0.947309	1.00205	1.00866	1.37806	1.26585	1.42679
82	9.843	1009.53	57.0569	Unknown	0.719		null	null	null	null	null	7.97	0.158139	0.121937	0.184623	0.105127	0.110337	0.13536	0.121809	0.132308	0.197284	0.113015	0.163229	0.393156	2.26143	0.153237	0.114085	0.11993	0.190988	0.148158	0.287846	0.150934	0.231156	0.159961	0.183715	0.235084	0.19766	0.210498	0.196858	0.131469	0.125448	0.195501
84	9.895	1014.8	158.163	Unknown	0.875		null	null	null	null	null	8.61	0.034739	0.0679761	0.0625936	0.0881743	0.0607431	0.0632139	0.0953435	0.0970139	0.0909094	0.0807567	0.0149744	0.104397	0.110391	0.100281	0.0891896	0.0750985	0.0822981	0.0763551	0.130627	0.142702	0.121884	0.17777	0.143951	0.150057	0.157498	0.15377	0.139745	0.145029	0.133689	0.139456
86	9.971	1022.51	68.4557	Unknown	0.281		null	null	null	null	null	2.99	0.00929943	0.0113086	0.0132106	0.00782731	0.0140367	0.0061559	0.0162997	0.01708	0.0105553	0.014695	0.022144	0.0262404	0.509185	0.0572654	0.00928062	0.00814226	0.0141973	0.0127462	0.0170609	0.0145826	0.0125334	0.0117942	0.0149443	0.0275088	0.0198844	0.0136601	0.0132818	0.0119618	0.0139319	0.0112175
89	10.202	1045.75	72.088	Unknown	0.406		null	null	null	null	null	135.95	2.91471	5.86386	5.82151	10.7807	8.97309	8.15373	11.15	10.8728	9.12638	0.116781	0.644784	0.132633	0.945774	0.269077	0.158599	1.7308	1.65501	1.50274	0.111574	0.129178	0.159186	0.327847	0.130162	0.121265	0.123634	0.134897	0.111391	0.113594	0.0745364	0.113816
91	10.226	1048.26	73.0735	Unknown	0.625		null	null	null	null	null	6.91	0.639544	0.626387	3.15453	2.65631	2.55744	2.23291	3.09924	3.00547	2.60816	0.037589	0.127765	0.219846	4.97111	0.0230398	2.37529	0.619001	0.451773	1.91328	0.207117	2.12086	1.823	0.0591344	0.0906531	2.2153	0.177456	1.64111	0.204543	0.175372	0.0102927	0.108741
96	10.316	1057.34	187.181	Unknown	0.969		null	null	null	null	null	8.55	0.0687446	0.0707153	0.0654672	0.0664003	0.066005	0.0624692	0.0659925	0.0668888	0.0599795	0.0672363	0.0882697	0.0125209	0.126118	0.0698583	0.0801476	0.0609213	0.0668946	0.0631507	0.114232	0.109131	0.119041	0.0878718	0.0803594	0.0807026	0.0766562	0.0874147	0.0852492	0.0631808	0.0618371	0.0745612
97	10.353	1061.06	52.0804	Unknown	0.438		null	null	null	null	null	1.95	0.309266	0.208233	0.177616	0.163998	0.0907454	0.343542	0.362903	0.254862	0.216375	0.327192	0.32795	0.467862	9.36533	0.350197	0.386929	0.246246	0.196676	0.236285	0.328101	0.267865	0.372381	0.348085	0.399756	0.488225	0.41314	0.458713	0.486044	0.300162	0.182539	0.619103
101	10.449	1070.73	71.1128	Unknown	0.781		null	null	null	null	null	3.46	0.272077	0.0286325	0.256178	0.292363	0.262372	0.254676	0.0560325	0.274699	0.291649	0.375364	0.324477	0.313543	0.898744	0.314834	0.304607	0.245391	0.259182	0.308945	0.397737	0.436669	0.375651	0.0321352	0.378801	0.359995	0.307731	0.296867	0.31837	0.189363	0.189035	0.224268
102	10.48	1073.82	218.178	Unknown	0.812		null	null	null	null	null	9.93	0.100739	0.0945425	0.0936824	0.117472	0.0880474	0.0942711	0.126988	0.100333	0.12722	0.13206	0.15316	0.153219	0.660036	0.140239	1.2958	0.102097	0.114042	0.102113	0.16251	0.174806	0.160001	0.157424	1.54892	0.141934	0.156418	0.142836	0.163271	0.122006	0.125936	0.128778
129	11.567	1183.58	187.133	Unknown	0.75		null	null	null	null	null	3.78	0.0434879	0.0436382	0.0392214	0.0574848	0.0137281	0.0571785	0.0516964	0.00973514	0.0116727	0.0464183	0.0549711	0.0522161	0.123657	0.0400307	0.040798	0.0475325	0.0481808	0.0479366	0.0609012	0.0758309	0.0499672	0.0578865	0.0608728	0.0616894	0.0463404	0.0429987	0.0539775	0.034598	0.0314345	0.0389019
130	11.586	1185.46	267.01	Unknown	0.625		null	null	null	null	null	3.38	0.0231687	0.0298137	0.0270754	0.0295633	0.0263515	0.0289765	0.0355503	0.0301287	0.0317724	0.0322019	0.0507711	0.228229	0.450162	0.0409585	0.0400594	0.0339924	0.307127	0.0283588	0.0469226	0.0461347	0.0533699	0.132937	0.0371575	0.0452463	0.0473622	0.0484949	0.0430176	0.0333579	0.281228	0.0321763
140	12.016	1219.27	147.097	Unknown	0.312		null	null	null	null	null	15.45	0.0808409	0.0628573	0.0349559	0.143498	0.0273544	0.0695544	0.0523164	0.0719656	0.123164	0.085195	0.236173	0.0965821	3.79108	0.144983	0.102742	0.0646036	61.8829	59.6878	0.0899213	0.0730604	0.107784	0.113548	5.77232	0.0727223	0.161279	0.0850496	0.154767	0.507856	0.531544	0.413639
146	12.305	1238.73	147.075	Unknown	0.312		null	null	null	null	null	9.03	0.722781	0.753	0.799237	1.03801	0.386943	0.473526	55.7156	2.73898	0.166133	1.0457	2.7285	0.539177	3.54678	0.185536	0.155513	0.436556	0.202044	0.185249	0.442781	0.456605	0.496356	0.519554	0.369563	0.61381	0.577187	0.516224	0.473794	0.676687	1.54012	0.808546
150	12.344	1241.37	227.132	Unknown	0.938		null	null	null	null	null	307.14	2.92696	4.14835	3.33843	5.33999	2.06666	2.1342	2.55032	1.35923	0.757563	2.33215	5.92013	1.57358	0.0817602	0.0423393	0.0585037	2.39312	0.977823	0.924459	1.50765	2.562	2.76276	2.38116	1.66549	1.81787	2.81425	2.7445	2.41677	0.0863027	0.0954841	0.0881272
156	12.534	1254.18	212.09	Unknown	0.812		null	null	null	null	null	223.25	0.256586	0.287684	0.309417	0.657257	0.569724	0.64931	1.74915	1.80378	1.83922	0.0298747	0.45841	0.413912	0.106524	0.0564376	0.0738057	0.431118	0.419172	0.438474	0.0148652	0.277599	0.112738	0.555306	0.359438	0.0218118	0.583675	0.492303	0.428036	0.484144	0.399344	0.483207
158	12.55	1255.29	52.0684	Unknown	0.312		null	null	null	null	null	5.61	0.0215666	0.336751	1.9448	0.450858	0.3611	1.76888	0.924093	0.345902	0.306912	0.935204	0.923751	0.791019	6.48949	0.561913	0.215666	0.254863	0.398377	0.294165	0.627302	0.90559	0.473183	0.690237	0.745911	0.393199	0.73796	0.367642	0.779991	0.613557	0.644301	0.268192
162	12.623	1260.16	147.084	Unknown	0.688		null	null	null	null	null	19.88	0.970762	0.970614	48.4199	2.77806	0.712961	43.8673	3.52532	59.7479	1.13319	1.39441	1.75625	1.19072	4.2834	0.433551	0.770541	2.77962	1.90237	2.08371	26.1852	105.68	0.859437	1.37081	0.970565	1.16688	0.819967	0.720495	0.779053	2.36605	2.26707	2.20644
163	12.64	1261.3	58.0699	Unknown	0.406		null	null	null	null	null	16.89	0.228698	0.245811	1.20474	0.131659	0.23194	0.699109	0.50889	14.8775	0.509773	0.53058	0.302717	0.35397	3.83093	0.258031	0.134672	0.452257	0.187972	0.186816	0.485543	37.6802	0.812532	0.362916	0.494008	0.641279	0.203431	0.79575	0.354429	0.484848	0.438378	0.37043
165	12.679	1263.92	228.08	Unknown	0.969		null	null	null	null	null	228.89	2.38654	3.24905	2.33116	3.55301	1.47076	1.45646	1.66852	1.10632	0.665015	3.74554	6.75253	2.26411	0.118793	1.36625	1.35858	2.37169	1.06752	1.02775	1.17692	0.474383	1.86165	3.52849	2.65522	2.66889	1.97827	2.13837	1.49978	3.40403	5.73455	4.15538
166	12.734	1267.67	79.0847	Unknown	0.781		null	null	null	null	null	15.94	0.465044	0.232298	0.630905	0.123389	0.442139	0.792086	0.819596	0.837117	0.304835	0.757997	1.06604	0.438082	4.1125	0.597598	0.516916	0.282314	0.264373	0.272856	0.400052	1.34727	0.512237	1.46587	0.192303	0.11062	1.03684	0.705345	0.317314	1.62056	0.47628	0.35204
167	12.744	1268.34	228.081	Unknown	0.938		null	null	null	null	null	56.45	0.657443	0.830976	0.666597	0.865127	0.350199	0.348303	0.432644	0.301105	0.164198	0.970375	1.9385	0.647291	0.123835	0.382249	0.346177	0.603313	0.281506	1.02699	0.285197	0.472472	0.484229	1.039	0.852534	0.815234	0.532808	0.563249	0.421405	1.01254	1.62549	1.13754
169	12.8	1272.13	57.1143	Unknown	0.344		null	null	null	null	null	2.93	0.503938	0.444929	0.167615	0.4975	0.452037	0.431652	0.437617	0.581018	0.517372	0.66277	0.651987	0.615061	1.76361	0.535919	0.494023	0.457503	0.448264	0.498901	0.880673	0.899307	0.831637	0.627695	0.641865	0.581981	0.614902	0.602239	0.624314	0.417465	0.478093	0.461449
171	12.884	1277.78	314.078	Unknown	0.844		null	null	null	null	null	16.27	0.000595554	0.06865	0.0980489	0.0267811	0.0324107	0.0283552	0.0356982	0.0350233	0.033076	0.0613167	0.070388	0.0467152	0.121253	0.027756	0.0308457	0.0856747	0.0901972	0.0883592	0.0957638	0.0797933	0.0576723	0.127248	0.123852	0.107762	0.064502	0.0630843	0.0551513	0.0888648	0.0748532	0.0682041
172	12.89	1278.17	228.082	Unknown	0.625		null	null	null	null	null	54.46	0.148665	0.261451	0.397845	0.291183	0.382671	0.381515	0.484232	0.523144	0.492102	0.655638	0.833807	0.622926	0.0812032	0.826304	0.861762	0.260572	0.3345	0.355927	0.00955814	0.402366	0.408641	0.486505	0.491739	0.497943	0.559214	0.0117929	0.569524	1.76534	1.68526	1.48483
173	12.91	1279.52	86.0639	Unknown	0.719		null	null	null	null	null	26.47	3.64687	0.126907	4.06582	0.0169893	13.8549	14.3935	11.3646	10.9208	0.140993	7.9408	0.0118975	0.0569382	0.237936	3.51722	0.00904376	5.05207	5.3968	0.0232666	0.0261345	1.73879	1.64606	1.17579	0.0201193	1.19981	0.36205	2.2541	0.380185	6.04492	0.0349155	5.80991
174	12.919	1280.15	73.0086	Unknown	0.812		null	null	null	null	null	92.44	2.57388	9.29688	9.71776	36.5055	31.5592	31.8588	25.8189	25.5533	25.1996	9.55835	20.1025	11.8068	4.21679	24.2646	23.8768	11.7575	12.9087	12.9213	17.5253	16.0975	19.5834	10.8422	16.3458	18.0999	17.941	19.4166	19.4638	10.1465	14.1587	10.4761
178	12.968	1283.39	73.0449	Unknown	0.906		null	null	null	null	null	25.89	2.57388	5.67414	9.88431	36.5055	31.7224	32.0215	25.8189	25.5533	25.1996	9.55835	20.1025	22.0316	5.05833	12.0174	11.6249	11.8544	148.503	12.9213	5.34873	15.9872	164.221	5.15099	6.34344	191.349	5.95195	9.02807	9.20569	14.7342	10.6063	15.1005
182	13.069	1290.2	52.0787	Unknown	0.281		null	null	null	null	null	13.51	0.955773	0.972252	0.974323	1.07275	0.80113	1.0297	1.37076	1.33576	0.917684	1.17328	0.132061	0.676982	6.41115	0.367297	0.378347	0.98489	0.923871	0.261366	0.63627	0.721841	0.697015	1.03528	0.352757	0.457881	0.466043	0.416601	1.08545	1.78387	0.0132061	1.59102
192	13.252	1302.56	71.1215	Unknown	0.75		null	null	null	null	null	5.84	0.407996	0.392958	0.377777	0.398175	0.466918	0.36822	0.408332	0.371799	0.387247	0.460302	0.517044	0.031597	0.706596	0.469709	0.461852	0.341991	0.356516	0.375924	0.640565	0.652629	0.631154	0.606459	0.585541	0.574076	0.563208	0.558451	0.547428	0.405984	0.345274	0.376143
193	13.26	1303.08	57.1172	Unknown	0.969		null	null	null	null	null	15.85	0.429906	0.36166	0.393567	0.388144	0.542897	0.341699	0.421003	0.416087	0.410004	0.533146	0.547003	0.0824297	1.0703	0.49699	0.464615	0.333081	0.411858	0.372792	0.839252	0.861471	0.698	0.584783	0.609344	0.590144	0.584665	0.571924	0.60319	0.392929	0.412671	0.398244
195	13.339	1308.43	231.102	Unknown	0.938		null	null	null	null	null	81.47	1.6218	2.16263	1.92078	2.358	1.1119	1.05125	1.23438	0.683509	0.376434	2.39702	6.81452	1.6956	0.124664	0.750945	0.704977	1.48213	0.600066	0.592781	0.586364	0.931764	1.04319	2.32869	1.81014	2.09745	1.52615	1.36153	1.06546	1.83408	3.72633	2.10437
197	13.387	1311.63	79.087	Unknown	0.906		null	null	null	null	null	7.63	0.530472	0.903587	0.869804	1.07379	0.866655	0.931566	1.11667	1.22231	1.22101	1.10381	1.56543	0.941364	7.06368	0.870988	1.03135	0.635331	0.759145	0.61926	1.06248	0.794747	0.486606	1.43148	1.4128	0.750896	0.969817	0.575351	0.443018	1.72209	1.86943	1.37449
199	13.46	1316.61	79.0914	Unknown	0.594		null	null	null	null	null	6.69	0.627764	0.941608	1.03337	1.26645	1.08818	0.798688	1.02663	0.967567	5.62617	1.42584	1.38732	0.960146	6.90689	0.664257	0.835591	0.635331	0.627989	0.758185	1.07185	0.702706	0.487713	1.27901	0.964053	0.842057	0.88508	0.746758	0.441609	1.4183	1.42542	1.62956
201	13.528	1321.14	73.0536	Unknown	0.969		null	null	null	null	null	1194.41	115.121	31.3252	97.1038	3.21599	88.8895	2.26689	2.79745	43.855	103.34	129.916	139.471	137.934	3.6798	133.045	129.754	104.155	106.661	110.344	40.9364	45.2356	167.674	1.30977	0.0340785	2.35574	147.912	143.008	148.388	109.457	24.6088	107.124
204	13.548	1322.52	50.0417	Unknown	0.312		null	null	null	null	null	9.07	0.374442	0.19139	0.418292	0.200561	0.143575	0.157686	0.265989	0.23124	0.409992	0.544157	0.588491	0.303994	3.89099	0.405485	0.454178	0.178817	0.375811	0.197417	0.531039	0.518709	0.442379	0.526239	0.334825	0.404494	0.509544	0.368139	0.544273	0.541912	0.452786	0.606335
205	13.57	1323.98	147.093	Unknown	0.906		null	null	null	null	null	115.95	10.3277	59.3421	7.12659	60.6941	8.5042	8.76113	10.4561	10.3014	10.522	50.6467	66.842	12.7799	4.87961	12.408	12.1598	0.380212	47.1275	7.10399	15.5467	15.7886	15.7156	13.9854	126.35	13.4079	82.4128	76.309	0.96667	48.4366	11.479	10.3663
206	13.58	1324.64	212.054	Unknown	0.844		null	null	null	null	null	991.7	3.93372	4.65709	4.77039	3.92299	3.58439	3.63359	5.17253	5.13826	4.77869	3.14075	4.05307	2.79892	0.0810464	0.183735	0.184058	4.76649	4.77893	4.98914	1.38745	1.48216	0.731314	4.00854	1.83329	1.37235	1.43059	1.00489	0.954753	1.21512	1.00235	1.17664
212	13.689	1332.02	240.108	Unknown	0.969		null	null	null	null	null	43.82	2.33092	0.159915	0.193396	0.183691	0.18717	0.189488	0.231161	0.226584	0.215602	0.232022	0.274507	0.261277	0.0822814	0.299366	0.286844	0.194339	0.198853	0.203115	0.207566	0.201477	0.182252	0.215371	0.196111	0.197579	0.243517	0.237106	0.24973	0.451931	0.417213	0.432329
214	13.743	1335.64	129.056	Unknown	0.969		null	null	null	null	null	13.08	1.12095	1.28105	1.23266	0.874009	0.50274	0.462681	0.533291	0.469219	0.386074	1.13671	2.10328	0.81331	0.907597	0.597521	0.590941	0.810269	0.508178	0.524492	0.44186	0.659683	0.59797	1.08282	0.835054	0.949336	0.767945	0.662917	0.576002	1.83291	2.5224	2.01083
215	13.746	1335.82	254.106	Unknown	0.781		null	null	null	null	null	5.95	0.0297314	0.0284787	0.028108	0.0411353	0.0317074	0.0308447	0.0303318	0.0285201	0.0250161	0.0343397	0.053152	0.00986777	0.619392	0.0376198	0.0385206	0.184231	0.0281279	0.00553415	0.0470172	0.049552	0.045933	0.0446744	0.0445063	0.0523489	0.0454574	0.0481566	0.0449312	0.051399	0.122823	0.0505634
231	14.079	1358.28	73.0453	Unknown	0.625		null	null	null	null	null	6.26	3.7894	8.01233	16.2441	12.7487	13.9796	12.0384	14.9371	14.4265	13.4604	1.57624	30.7715	20.9143	3.69652	13.4186	20.6053	9.97661	11.2298	11.1662	17.564	13.9932	15.6966	2.39801	15.536	17.7531	22.3842	16.5954	16.0967	64.4438	64.7448	6.40957
232	14.103	1359.89	240.135	Unknown	0.625		null	null	null	null	null	6.67	0.0260618	0.0275333	0.0239901	0.0119636	0.0255992	0.02419	0.0283293	0.020981	0.00899142	0.0278167	0.0307874	0.0302953	0.140502	0.0201185	0.0238507	0.0132858	0.0296247	0.026768	0.0240176	0.0307515	0.0101241	0.028878	0.0266455	0.0228706	0.0370049	0.0332375	0.0285193	0.0490051	0.0472678	0.0509109
233	14.126	1361.45	144.119	Unknown	0.812		null	null	null	null	null	5.72	0.0569411	0.0770691	0.0643743	0.0805433	0.0471809	0.0452171	0.0794235	0.0735596	0.0768857	0.101605	0.0773083	0.0739239	0.289278	0.082478	0.0897395	0.0193466	0.0622693	0.0724738	0.110044	0.102599	0.162355	0.0990961	0.102902	0.104292	0.0996274	0.0876453	0.108975	0.0923111	0.0724514	0.0716251
238	14.242	1369.27	73.048	Unknown	0.969		null	null	null	null	null	13.34	1.07397	1.0624	1.05548	1.19452	1.00108	0.993168	0.954645	0.870236	1.03156	1.27102	1.86092	1.48512	4.62903	0.867673	1.32737	0.889806	0.941754	1.1713	1.18942	1.34186	1.60928	1.92554	1.80096	1.01284	1.31591	0.891344	0.887879	7.12085	1.03038	1.02214
240	14.247	1369.61	58.0202	Unknown	0.625		null	null	null	null	null	19.69	0.291176	0.132339	0.105907	0.154561	0.111881	0.12979	0.106449	0.158264	0.105244	0.184161	0.182273	0.18606	3.78888	0.433404	0.153405	0.0549448	0.0460645	0.149425	0.178391	0.285313	0.0254194	0.116582	0.34374	15.1024	0.184618	0.0940593	0.348487	0.0793646	0.104052	0.0139427
241	14.261	1370.55	240.129	Unknown	0.625		null	null	null	null	null	9.41	0.0141792	0.0215789	0.0235645	0.0418231	0.0372006	0.0328794	0.0590255	0.0347425	0.0590017	0.0637573	0.0864136	0.0769346	0.126024	0.0814319	0.00764631	0.0120559	0.0306526	0.0124527	0.0440563	0.0568105	0.0625982	0.0650688	0.0654488	0.0740206	0.0989364	0.0808549	0.0899364	0.0787845	0.0765967	0.0774176
246	14.409	1380.51	255.127	Unknown	0.938		null	null	null	null	null	11.14	0.06594	0.0768262	0.112618	0.0079272	0.0820175	0.0100826	0.0730477	0.0540073	0.0684769	0.0549252	0.0672498	0.0685441	0.359971	0.0315374	0.0376812	0.0214119	0.0810812	0.0813525	0.0625853	0.0501426	0.0500778	0.328209	0.0750452	0.0667856	0.0533839	0.0101247	0.0395222	0.218856	0.212422	0.219893
249	14.52	1387.98	246.145	Unknown	0.688		null	null	null	null	null	6.57	0.0330727	0.0238303	0.0378871	0.0372939	0.031567	0.0373821	0.0409975	0.0254309	0.0365058	0.0326631	0.0326177	0.0356045	0.0383165	0.0296104	0.0325377	0.0331036	0.0312513	0.0353228	0.0317995	0.0392403	0.035844	0.0358384	0.0401726	0.0311936	0.0058483	0.0265766	0.0328834	0.0342533	0.0237426	0.0273407
254	14.617	1394.54	240.104	Unknown	0.969		null	null	null	null	null	55.24	0.101133	0.127753	0.146964	0.168271	0.152563	0.152478	0.186286	0.176026	0.189593	0.183967	0.200145	0.195317	0.0884431	0.188336	0.191077	0.141437	0.165107	0.163156	0.215134	0.203557	0.190214	0.212988	0.195599	0.208221	0.2165	0.214222	0.226724	0.300542	0.28951	0.300594
255	14.666	1397.88	107.091	Unknown	0.656		null	null	null	null	null	8.67	0.00884953	0.0213352	0.00723835	0.0112917	0.0207532	0.0127802	0.310927	0.0191209	0.0231193	0.0223676	0.0344893	0.0334149	0.397563	0.0310068	0.0118452	0.0128578	0.0386434	0.0698262	0.0461826	0.0356404	0.0462947	0.0940314	0.0285461	0.0437819	0.0301095	0.0272665	0.0327955	0.0284992	0.0151524	0.0205491
260	14.805	1408.43	73.0392	Unknown	1		null	null	null	null	null	21.08	35.6653	33.7123	35.153	37.315	32.9073	33.9868	40.453	40.7406	40.5122	45.5487	4.25958	51.9334	7.33917	51.3561	49.8156	35.6516	3.81872	40.0262	64.5088	63.516	63.2669	55.1849	57.041	56.2975	56.1956	57.2836	57.9551	47.0527	45.2521	46.9452
264	14.862	1412.88	82.0907	Unknown	0.906		null	null	null	null	null	16.15	0.194583	0.0552855	0.0440819	0.197512	0.294078	0.0667344	0.0907249	0.366285	0.330406	0.468301	0.461849	0.526536	0.402681	0.287849	0.264643	0.255638	0.269364	0.280772	0.516887	0.437419	0.460628	0.412731	0.384575	0.465116	0.480854	0.455799	0.461055	0.206742	0.0726108	0.217752
265	14.873	1413.78	305.111	Unknown	0.938		null	null	null	null	null	37.67	0.176553	0.303248	0.337071	0.299375	0.287056	0.285846	0.347657	0.354532	0.340903	0.405272	0.486392	0.40447	0.137782	0.387932	0.42151	0.249696	0.265217	0.266493	0.266184	0.27669	0.249343	0.357954	0.33136	0.298469	0.334567	0.321621	0.339465	0.674036	0.60913	0.636619
266	14.934	1418.55	299.075	Unknown	0.344		null	null	null	null	null	86.31	0.0263189	0.0319384	0.0133474	0.117457	0.950724	0.0159046	0.0249899	0.00980744	0.962134	0.0285459	2.01365	0.0295662	0.18485	0.0230526	0.0262147	0.0267598	0.0820853	0.0123993	1.02106	0.360023	0.0253451	0.0257354	0.0126721	0.0334436	0.0272507	0.0149703	0.0185629	0.0202585	0.0161873	0.00694116
272	14.999	1423.7	78.1011	Unknown	0.75		null	null	null	null	null	5.2	0.0294945	0.0597784	0.0838046	0.0356822	0.0349935	0.033032	0.0595563	0.0565157	0.0803739	0.0530096	0.0949257	0.0849782	2.84958	0.0747223	0.055128	0.0716589	0.0528038	0.0767439	0.100536	0.0910758	0.12309	0.0706487	0.0588076	0.0594992	0.0880962	0.0867919	0.135845	0.111817	0.147025	0.0794158
274	15.098	1431.47	130.16	Unknown	0.75		null	null	null	null	null	5.04	0.127292	0.143254	0.141889	0.135513	0.0110572	0.0109812	0.00491223	0.0211124	0.0843699	0.0268585	0.0139054	0.0265503	0.241891	0.0177418	0.0174394	0.00505195	0.109725	0.0183642	0.0190479	0.0206816	0.0812975	0.0225587	0.0193054	0.10898	0.0134214	0.0170348	0.0249665	0.0164977	0.344288	0.0182568
281	15.369	1452.76	75.0701	Unknown	0.938		null	null	null	null	null	7.38	0.284063	0.162379	0.140511	0.135707	0.115286	0.0917737	0.14982	0.121958	2.24491	0.126219	0.140123	0.139134	6.69275	0.0993008	0.191798	0.239899	0.202664	0.122269	0.171088	0.180991	0.123389	0.13515	0.124455	0.159714	0.131192	0.134307	0.191753	0.0928195	0.060765	0.12067
283	15.427	1457.35	257.11	Unknown	0.906		null	null	null	null	null	11.33	0.151287	0.190653	0.0391615	0.120948	0.114475	0.033604	0.0878563	0.0880255	0.0655301	0.0801664	0.159275	0.0870791	0.0327025	0.0239849	0.0558966	0.113122	0.102394	0.0772717	0.0992389	0.100706	0.126313	0.110794	0.0921095	0.116956	0.105348	0.0950708	0.0963262	0.187173	0.198925	0.190736
285	15.472	1460.9	243.105	Unknown	0.938		null	null	null	null	null	25.13	0.214751	0.24892	0.302448	0.333749	0.310495	0.251149	0.317008	0.249852	0.208336	0.422612	0.759346	0.481746	0.307098	0.269737	0.287822	0.248735	0.216016	0.206026	0.306358	0.32578	0.359134	0.434609	0.370456	0.424029	0.446613	0.358316	0.327614	0.408613	0.465961	0.45232
286	15.474	1461.05	228.081	Unknown	0.344		null	null	null	null	null	13.22	0.0779585	0.149362	0.0978016	0.165693	0.108924	0.103365	0.122655	0.123977	0.11447	0.162455	0.222461	0.137836	0.105884	0.116169	0.12303	0.145295	0.121279	0.0969331	0.105256	0.131372	0.116714	0.211663	0.190783	0.145427	0.111779	0.130955	0.113984	0.17693	0.235892	0.185445
290	15.541	1466.32	273.107	Unknown	0.844		null	null	null	null	null	252.15	0.772732	1.06114	0.822236	3.02296	1.03661	0.974421	1.06924	0.522303	0.244391	0.824513	2.28485	0.536527	0.0326434	0.020842	0.0163769	0.386356	0.14748	0.13418	0.561202	1.28333	1.33536	2.21084	1.39187	1.97177	1.5691	1.03023	0.804121	0.128979	0.3328	0.178994
291	15.568	1468.43	299.075	Unknown	0.406		null	null	null	null	null	135.77	1.30311	1.40499	0.0191902	0.0363467	0.0152393	0.0108281	0.8511	0.0268353	0.00931141	1.93843	0.077324	0.65234	0.0294954	0.0233385	0.0287826	0.834708	0.0178117	0.0172661	0.0300757	1.24455	0.895436	0.930122	1.27023	0.468452	0.0295331	0.0249971	0.032585	0.0317211	0.0321489	0.0229185
304	15.833	1489.27	255.102	Unknown	0.688		null	null	null	null	null	16.71	0.294917	0.318786	0.0129033	0.455301	0.436769	0.0131029	0.496858	0.436345	0.403071	0.0324812	0.0233555	0.627224	0.395095	0.350845	0.0387423	0.330357	0.268943	0.0142129	0.0346068	0.542809	0.678878	0.648672	0.60804	0.673767	0.017257	0.556372	0.0370507	0.030298	0.0350378	0.840591
306	15.908	1495.19	127.068	Unknown	0.938		null	null	null	null	null	9.24	0.283753	0.208802	0.20275	0.197358	0.2025	0.211073	0.250123	0.260652	0.229801	0.300836	0.309273	0.32548	1.68581	0.312227	0.263192	0.22851	0.244454	0.104591	0.36414	0.43911	0.414549	0.309973	0.382105	0.342572	0.310241	0.333934	0.307521	0.208935	0.200223	0.204472
309	15.959	1499.18	233.115	Unknown	0.438		null	null	null	null	null	6.79	0.00566077	0.00645595	0.0170881	219.974	0.00386674	211.615	249.658	0.00396364	0.00247768	0.0222669	252.794	0.0138376	0.147809	0.0123565	0.0105001	0.0091594	0.00682134	0.0056956	0.00542803	328.258	0.00620447	323.071	0.00999546	308.785	173.805	0.00633855	0.0129542	0.00859742	0.0458188	0.0181209
311	16	1502.45	174.134	Unknown	0.5		null	null	null	null	null	47.27	0.0232519	0.355316	0.280656	0.315059	0.0311694	4.02289	0.36901	0.314233	0.328564	5.46117	0.40282	0.121858	0.109164	0.278515	0.0898814	0.284517	0.287484	4.64374	0.472021	0.625518	0.0562979	0.441002	0.508016	0.552492	0.0961839	0.481184	0.489223	0.371325	0.36706	0.367373
312	16.021	1504.09	54.9678	Unknown	0.625		null	null	null	null	null	49.3	28.4443	22.1683	0.0189308	23.206	22.8559	23.4205	27.2744	26.9982	27.8375	32.5609	0.139022	33.2619	1.46578	30.3797	28.5245	24.6142	26.2826	26.8757	43.9743	43.6811	0.0152688	36.9122	38.4223	39.8239	33.8184	31.7458	32.2562	24.0869	22.7362	22.7789
313	16.03	1504.8	132.094	Unknown	0.438		null	null	null	null	null	30.1	3.267	0.994682	2.81419	2.93008	2.32581	2.17675	1.52817	1.74197	0.0445712	3.30404	2.19699	2.60833	0.369355	2.89884	1.92117	0.702179	2.10172	1.72995	1.86077	2.17007	2.49756	1.27434	1.33863	2.75023	2.54523	1.31341	3.06467	1.46264	1.47674	0.847281
314	16.034	1505.13	233.109	Unknown	0.406		null	null	null	null	null	72.08	270.009	237.286	240.762	219.871	212.118	211.593	249.561	247.836	243.548	3.86687	252.772	191.86	0.0738186	151.352	143.735	232.084	227.131	0.01603	318.557	328.02	268.322	323.035	323.78	308.55	173.773	147.073	134.849	116.821	110.48	105.656
320	16.07	1507.95	175.198	Unknown	0.469		null	null	null	null	null	8.15	0.700501	57.1208	57.9945	13.8725	1.22957	48.0277	58.7413	57.3681	0.783228	56.2379	2.53489	50.7888	0.279725	41.6971	40.4605	52.0334	53.4027	56.3197	79.8462	80.0134	69.849	73.0259	74.3298	73.539	47.8769	42.3135	40.2793	34.0826	32.0105	30.4543
321	16.086	1509.24	52.0501	Unknown	0.781		null	null	null	null	null	23.31	0.967114	0.899704	1.10017	1.15449	0.886718	1.25161	1.27799	1.21207	1.09988	1.04629	1.28721	1.37005	6.72743	1.20136	1.14852	0.948064	1.11305	1.16356	1.54253	1.79875	1.55469	1.80177	1.36663	1.72771	1.26817	1.13365	0.988408	0.941192	0.958114	0.909277
323	16.093	1509.76	71.9976	Unknown	0.562		null	null	null	null	null	12.83	0.466032	3.2502	0.431189	5.17263	2.64248	1.12683	0.520116	0.143662	0.152487	0.527769	0.495013	0.47696	0.670817	1.77016	0.700778	2.08526	0.386761	0.319697	0.622513	0.929232	2.89055	4.66629	0.640744	0.531018	4.62073	0.705466	0.991302	4.00457	0.29985	0.570616
325	16.126	1512.38	186.137	Unknown	0.594		null	null	null	null	null	21.41	0.0840843	0.129235	0.119207	0.0873241	0.110234	0.249325	0.0418853	0.0999572	0.107108	0.090719	0.11982	0.115785	0.0573607	0.100895	0.113891	0.11021	0.104237	0.108181	0.342946	0.156295	0.105377	0.138889	0.136783	0.0599043	0.0985639	0.118796	0.123945	0.0824118	0.071642	0.0607366
326	16.136	1513.16	79.099	Unknown	0.844		null	null	null	null	null	29.51	1.10006	1.39133	1.44671	1.41315	1.55195	1.24332	1.6017	1.58114	1.6502	1.80184	1.9342	1.59427	8.75739	1.30188	1.45237	1.36194	1.38432	1.64722	2.06054	2.82485	2.00735	2.26565	2.15948	2.38253	1.63888	1.0572	1.24443	1.1337	1.01197	1.12161
328	16.194	1517.72	305.137	Unknown	0.875		null	null	null	null	null	12.3	0.187714	0.216796	0.197117	0.26329	0.183325	0.194589	0.21911	0.202496	0.196179	0.316655	0.376863	0.270238	0.130805	0.26555	0.238881	0.228052	0.221403	0.210023	0.278931	0.356169	0.282527	0.322737	0.331745	0.347356	0.263341	0.243075	0.246541	0.233179	0.306837	0.232544
330	16.204	1518.52	58.0421	Unknown	0.625		null	null	null	null	null	12.04	0.486414	1.33095	0.328554	0.237772	0.250939	0.471156	0.293858	0.33042	0.269208	0.345634	0.106537	0.332942	3.82397	0.0819061	0.31127	0.272931	0.269842	0.268344	0.336925	0.401634	0.480921	0.528286	0.603056	0.343593	0.156026	0.15615	0.314462	0.165725	0.162675	0.874182
333	16.262	1523.05	143.111	Unknown	0.875		null	null	null	null	null	24.73	2.26822	2.61314	2.56346	2.13174	1.85965	1.75829	1.56347	1.47753	1.41944	2.1679	2.75306	1.89164	0.254114	2.64737	2.6234	1.93551	1.89851	2.02233	0.776005	0.882928	0.708615	1.27179	1.07363	1.00277	1.21865	1.00253	0.982269	7.86608	7.72321	7.7472
334	16.285	1524.84	52.0729	Unknown	0.781		null	null	null	null	null	11.76	0.675968	0.720958	0.888109	0.806521	0.826447	0.725122	0.927955	0.918016	0.878092	0.881525	1.07152	0.936207	6.32652	0.62794	0.759233	0.766904	0.871262	0.750138	1.24059	1.18071	0.827634	1.15488	1.21087	1.03137	0.913965	0.71292	0.683624	0.58741	0.685351	0.605969
335	16.288	1525.07	79.0988	Unknown	0.25		null	null	null	null	null	5.21	1.26142	1.65146	1.65104	1.88104	1.24973	1.42599	1.30296	1.32225	1.54098	1.59777	1.86165	1.57141	9.47343	1.34629	1.40769	1.47545	1.55992	1.80628	2.08569	2.72203	1.68592	2.58794	2.36978	1.90502	1.36285	1.1734	1.07542	1.03646	1.07068	0.921984
336	16.3	1526.03	180.077	Unknown	0.844		null	null	null	null	null	4116.28	11.2691	24.1959	14.2008	32.0135	8.03283	15.6737	11.0173	7.96832	9.42921	13.987	10.4048	10.3385	0.130537	7.58627	7.69412	27.202	26.5322	29.6958	18.5939	37.1711	13.4226	28.9503	32.1829	13.7746	7.18417	5.61629	4.88125	1.5155	8.03806	1.15594
341	16.382	1532.51	58.0283	Unknown	0.406		null	null	null	null	null	21.74	0.147698	1.41648	4.34114	2.8077	0.809258	0.553038	0.0172201	0.211418	0.0514746	0.78817	0.705301	0.100518	4.30698	0.0664476	0.784959	0.894264	3.59877	0.283423	1.06723	3.67361	0.203074	6.74273	3.16267	0.064434	0.0101305	0.807667	0.100905	0.169346	0.617699	4.37084
342	16.404	1534.23	72.0955	Unknown	0.656		null	null	null	null	null	5.82	0.347244	0.213997	0.272771	0.254203	0.795135	0.295558	0.684149	0.306995	0.435502	0.319334	0.320157	0.227471	0.522447	0.35389	0.19827	0.2356	0.236461	0.254845	0.410807	0.52789	0.620278	0.275118	0.160328	0.308139	0.392852	0.406572	0.289412	0.318328	0.748946	0.179652
344	16.436	1536.75	399.121	Unknown	0.781		null	null	null	null	null	21.3	0.034573	0.038098	0.0523748	0.0286467	0.0426665	0.0222122	0.0520038	0.0531013	0.0331376	0.0236317	0.0334523	0.0233445	0.0468578	0.0281811	0.0422244	0.0176181	0.0183074	0.000509202	0.0801536	0.0636508	0.0341141	0.438541	0.320047	0.180717	0.00763369	0.00404043	0.00933664	0.024629	0.0108472	0.0140841
347	16.498	1541.62	147.078	Unknown	0.688		null	null	null	null	null	69.38	2.88925	3.82401	3.75193	2.6071	1.94806	1.98622	2.18478	13.1002	1.31245	2.86027	1.82728	4.44869	5.42903	3.54877	3.05818	2.36133	1.93263	2.40435	4.75152	8.56439	6.75931	2.11571	1.53439	5.68217	4.84512	2.84646	3.51231	5.79657	3.89069	3.76846
350	16.556	1546.16	71.1038	Unknown	0.938		null	null	null	null	null	20.38	0.311809	1.37768	1.2859	1.46221	1.28287	1.30678	1.54159	1.57463	1.51679	1.72525	2.03346	1.82024	0.638621	1.35057	1.4042	1.13495	1.22257	1.2191	1.9411	2.02881	1.80883	1.76193	1.7602	1.61082	1.75068	1.68539	1.7258	1.21494	1.18647	1.22234
351	16.569	1547.2	58.051	Unknown	0.312		null	null	null	null	null	13.13	0.165414	0.0555878	0.0320752	0.0322576	0.0830694	0.370845	0.268229	0.350705	0.0901061	0.707321	0.0953443	0.140324	3.57543	0.168817	0.12671	0.045308	0.0567134	0.225706	0.183354	0.303338	0.0826928	0.112067	0.232062	0.149367	0.147668	0.20366	0.214523	0.593797	0.210869	0.18569
352	16.592	1549.05	188.144	Unknown	0.781		null	null	null	null	null	32.12	0.215541	0.255135	0.24991	0.260122	0.226981	0.227481	0.269933	0.0421827	0.261816	0.264457	0.0468486	0.272018	0.13048	0.210852	0.210433	0.256948	0.246074	0.275534	0.364249	0.356102	0.339491	0.330516	0.341988	0.296232	0.279368	0.249662	0.271249	0.199762	0.0439747	0.194811
353	16.634	1552.36	258.135	Unknown	0.938		null	null	null	null	null	13.85	0.0546947	0.0682873	0.0155946	0.0182161	0.0867884	0.0701954	0.178862	0.177312	0.184831	0.195524	0.290193	0.228864	0.0454276	0.178436	0.213915	0.0657365	0.076219	0.106297	0.100441	0.0955185	0.131844	0.157014	0.134081	0.157326	0.216184	0.232634	0.28909	0.409308	0.421268	0.411576
355	16.687	1556.52	263.193	Unknown	0.969		null	null	null	null	null	325.34	0.732254	0.699774	0.749556	0.834286	0.795488	0.813515	0.882493	0.839097	0.915948	1.05723	1.12954	1.14563	0.144488	1.09606	1.09374	0.70603	0.723814	0.777946	1.35372	1.4404	1.36733	1.12389	1.1768	1.24198	1.10783	1.07061	0.0193047	0.0111991	0.81599	0.877419
359	16.741	1560.75	174.173	Unknown	0.875		null	null	null	null	null	7.06	0.149303	0.167777	0.126511	0.114876	0.10032	0.150959	0.13724	0.140222	0.238411	0.0959763	0.129926	0.176276	0.0661988	0.0842958	0.141297	0.213661	0.304363	0.329615	0.127875	0.228801	0.127268	0.448824	0.0379519	0.0654068	0.154253	0.167472	0.112552	0.197505	0.1636	0.167474
365	16.871	1570.98	147.068	Unknown	0.281		null	null	null	null	null	5.81	2.26046	0.758922	1.32133	1.06799	0.737116	0.88571	2.54201	0.715657	1.68087	1.24936	0.874737	0.749355	4.25374	0.629389	0.997202	0.356407	0.877511	0.32352	0.878024	4.16811	1.48089	1.18302	1.49788	1.7913	0.709315	0.663096	0.617856	0.350033	0.252182	2.17993
366	16.873	1571.1	176.128	Unknown	0.969		null	null	null	null	null	12.97	0.135826	0.13217	0.131871	0.13959	0.118787	0.121935	0.014626	0.146615	0.131556	0.153701	0.150668	0.151004	0.215362	0.144938	0.130009	0.129176	0.144362	0.142866	0.174381	0.0161039	0.193681	0.198408	0.213173	0.176166	0.16317	0.156927	0.15909	0.125274	0.12031	0.120586
367	16.892	1572.62	228.084	Unknown	0.906		null	null	null	null	null	101.8	0.0927991	0.205173	0.272784	0.402698	0.355202	0.328263	0.733702	0.717701	0.684744	0.642343	0.747166	0.644692	0.104804	0.854105	0.874167	0.401955	0.452024	0.5025	0.618263	0.687392	0.530773	1.97851	1.9923	1.65192	0.670333	0.657689	0.658119	0.981002	0.955452	1.03926
369	16.953	1577.39	112.097	Unknown	0.75		null	null	null	null	null	7.43	0.0546268	0.0445282	0.0537142	0.0933663	0.0472703	0.0861816	0.0621152	0.0361052	0.0620479	0.0774857	0.0580673	0.0282872	0.181178	0.0462331	0.0282064	0.0635463	0.0657923	0.0386344	0.0542765	0.129451	0.0340218	0.0430478	0.0403613	0.0466796	0.0191952	0.030258	0.0228611	0.0827014	0.100552	0.0899086
370	16.957	1577.73	219.16	Unknown	0.438		null	null	null	null	null	7.37	0.143625	0.0183274	0.17504	0.235053	0.213105	0.0246405	0.0165456	0.292404	0.143352	0.0438591	0.0482153	0.0899593	0.361426	0.100811	0.0945383	0.141925	0.137801	0.149687	0.0428047	0.047898	0.047356	0.0486226	0.0506433	0.0132181	0.0401662	0.0348473	0.0449887	0.0740173	0.203864	0.207545
372	16.973	1579.03	258.101	Unknown	0.969		null	null	null	null	null	285.38	0.699388	0.749533	0.738509	0.850356	0.73455	0.779201	0.978463	0.948963	0.976106	1.20372	1.31042	1.29172	0.0919774	1.15677	1.15204	0.825918	0.8875	0.94444	1.46015	1.56554	1.49043	1.42979	1.49711	1.56874	1.38754	1.32337	1.39858	1.23166	1.36192	1.23596
375	17.01	1581.88	156.127	Unknown	0.812		null	null	null	null	null	8.17	0.354665	0.354175	0.346817	0.478455	0.527412	0.333273	0.437421	0.398578	0.349111	0.417887	0.481528	0.369972	0.377274	0.0137123	0.0383222	0.677265	0.732231	0.826225	0.326649	0.373719	0.230755	0.355502	0.34484	0.214128	0.317745	0.20058	0.242699	0.0859181	0.190013	0.0785423
378	17.069	1586.56	78.1127	Unknown	0.531		null	null	null	null	null	6.23	0.056715	0.071849	0.275372	0.032685	0.0306069	0.0362733	0.0571608	0.0466513	0.0616987	0.0853572	0.0525815	0.0702283	2.69211	0.0518693	0.0779165	0.0385429	0.0438246	0.0595844	0.143015	0.0291888	0.0827588	0.063878	0.0720078	0.117858	0.0884146	0.0776329	0.139762	0.0424095	0.046144	0.110432
382	17.13	1591.39	147.092	Unknown	0.688		null	null	null	null	null	10.62	1.9245	1.55257	0.977929	0.689029	0.760382	0.687544	0.501008	0.4663	0.415592	0.790845	0.397706	0.151763	4.29431	0.162184	0.185122	0.242866	0.207181	0.915375	1.02424	0.0475795	0.425023	1.97402	0.156154	0.299619	0.164589	0.211385	0.808461	0.982457	0.461224	1.81643
384	17.168	1594.32	217.125	Unknown	0.969		null	null	null	null	null	7.15	0.237569	0.241286	0.445261	0.466785	0.419159	0.395161	0.466642	0.481552	0.475705	0.572576	0.577177	0.540014	1.9584	0.526209	0.485602	0.494974	0.520684	0.48462	0.651464	0.654941	0.671275	0.629968	0.600485	0.588537	0.571839	0.5777	0.580445	0.75839	0.708467	0.746442
386	17.231	1599.48	58.0307	Unknown	0.656		null	null	null	null	null	32.64	0.297309	0.428504	0.171176	0.0926319	0.112518	0.10846	0.13403	0.139183	0.115697	2.75961	0.167621	0.117025	3.86515	0.12139	0.103065	0.122346	0.131335	0.549485	0.311797	0.148369	0.155061	0.127499	0.111696	0.282613	21.0632	0.18152	0.96168	0.0613743	0.105011	0.229582
389	17.285	1604	75.0749	Unknown	0.938		null	null	null	null	null	12.61	0.201441	0.300861	0.277998	0.247077	0.206026	0.192902	0.166531	0.17651	0.166312	0.0901533	0.160465	0.37175	7.41228	0.331206	0.340968	0.218582	0.141529	0.192617	0.28781	0.383335	0.275891	0.113014	0.371559	0.206446	0.18261	0.22977	0.117998	0.359214	0.283726	0.401462
394	17.435	1617.28	44.0714	Unknown	0.5		null	null	null	null	null	31.09	0.791815	1.24932	1.53403	0.0226706	0.280868	0.020558	0.0272332	0.189612	0.0141303	0.0181225	0.163131	0.0340013	2.82928	0.0340362	0.0391957	1.16609	1.13149	1.12651	0.050659	0.132068	0.0629036	0.0424994	0.0383306	0.0383023	0.268588	0.113416	0.0376721	0.03732	0.111265	0.043555
396	17.484	1621.59	73.0406	Unknown	0.938		null	null	null	null	null	15.51	11.5304	13.7187	11.7707	10.7128	8.16496	7.32985	7.39815	6.79713	6.13084	5.64097	8.00734	4.90791	4.29045	3.91551	4.22681	8.41588	7.81079	7.37117	5.32454	5.55189	4.04271	9.53971	7.98348	6.39372	4.8341	3.33017	3.24606	4.57947	4.40956	4.60117
397	17.494	1622.45	174.134	Unknown	0.781		null	null	null	null	null	12.01	0.197486	0.226235	0.0584756	0.0256392	0.172118	0.179536	0.169845	0.178392	0.176614	0.174444	0.0320358	0.172511	0.0909178	0.127292	0.127804	0.195257	0.216036	0.224681	0.193604	0.19627	0.171774	0.194805	0.182352	0.0269078	0.164695	0.154	0.150279	0.139788	0.1315	0.138807
401	17.592	1631.16	204.159	Unknown	0.594		null	null	null	null	null	14.17	0.23153	0.611831	0.25871	0.304542	0.311372	0.288163	1.46847	0.275677	0.270471	0.345136	0.324068	0.340053	0.581288	0.309883	0.282062	0.254592	0.116239	0.261157	0.30894	0.295587	0.291161	0.256784	0.28647	0.526029	0.282842	0.280935	0.27006	4.30639	0.380356	0.387504
403	17.629	1634.44	303.115	Unknown	0.281		null	null	null	null	null	34.88	0.11991	0.173385	0.186157	0.100629	0.104305	0.0938973	0.0633248	0.0710949	0.0704239	0.0875306	0.128409	0.0946005	0.0842207	0.0783972	0.0847889	0.139635	0.117479	0.120518	0.0166353	0.0280396	0.0185175	0.0565307	0.040487	0.0477056	0.0527202	0.0511801	0.0444197	0.0140579	0.868217	0.888796
407	17.733	1643.66	147.064	Unknown	0.812		null	null	null	null	null	21.61	1.54832	1.38411	1.81187	1.34365	1.42746	2.45481	2.012	1.10858	1.08277	2.31696	0.600675	2.3386	4.0907	0.314226	1.82338	1.39311	3.19122	0.914583	1.51543	1.15211	0.991973	1.16121	1.13691	1.14693	0.708884	0.701387	0.662744	4.87937	4.88178	4.9054
409	17.743	1644.53	69.0428	Unknown	0.875		null	null	null	null	null	11.17	0.106182	0.303041	0.57206	0.380389	0.329335	0.342262	0.31563	0.157809	0.421435	0.48373	0.514748	0.448473	2.85789	0.427164	0.454979	0.342142	0.405368	0.234942	0.520793	0.52867	0.477259	0.457221	0.150556	0.487689	0.465265	0.452957	0.469211	0.100486	0.546775	0.530592
413	17.781	1647.88	202.108	Unknown	0.875		null	null	null	null	null	6.61	0.053815	0.0697717	0.0691699	0.0906007	0.0686079	0.0698703	0.0737008	0.0437944	0.0455581	0.150198	0.244291	0.118614	0.113917	0.0431456	0.0458958	0.0774467	0.053903	0.0418291	0.0704666	0.0968042	0.115098	0.100091	0.075447	0.0993374	0.0808502	0.0862968	0.071164	0.0442023	0.0453162	0.0550068
414	17.832	1652.35	204.123	Unknown	0.781		null	null	null	null	null	6.57	0.837025	0.894283	0.924904	1.17167	1.14336	1.10391	0.852255	0.868626	0.806777	1.02981	1.14483	1.09918	0.785326	0.79976	0.702811	0.817218	0.838427	0.906926	0.280801	0.252721	0.224216	0.291959	0.282733	0.23701	0.356739	0.327553	0.338599	1.91741	1.83211	1.81045
419	17.927	1660.81	58.018	Unknown	0.344		null	null	null	null	null	23.66	10.9994	6.13866	0.0978414	0.0795888	0.120627	0.386806	0.112611	0.111266	0.290731	0.829214	0.137709	0.170586	3.61213	0.157434	0.212189	0.263178	0.141821	0.400915	0.185757	0.238671	0.189248	0.286034	0.196176	0.688569	0.375171	0.183987	0.194516	0.127683	0.639379	0.120097
423	18.042	1670.95	216.01	Unknown	0.812		null	null	null	null	null	5.31	0.101232	0.0656942	0.0449762	0.0302419	0.0258445	0.0427923	0.0356851	0.0193905	0.0541124	0.120652	0.0804242	0.0894106	0.204801	0.0395752	0.020062	0.0915828	0.0187181	0.0912886	0.160297	0.100081	0.103381	0.0739316	0.0341698	0.0442507	0.267832	0.0858275	0.146926	0.0945791	0.0271655	0.113141
428	18.137	1679.41	58.0512	Unknown	0.5		null	null	null	null	null	13.99	11.1182	0.187502	0.0783278	0.447278	0.145735	0.245775	0.23335	0.216191	0.125287	0.245657	0.265346	0.249556	4.09242	0.238457	1.25621	0.130823	2.33387	0.167836	0.109718	0.754338	0.313412	0.200669	0.335285	0.415822	0.266985	0.267695	0.28572	0.257303	0.758788	0.267933
429	18.188	1683.88	172.078	Unknown	0.938		null	null	null	null	null	9.47	0.0705322	0.142843	0.146386	0.034737	0.051818	0.0326216	0.0617216	0.0490695	0.0266676	0.0307974	0.0300339	0.021118	0.0941123	0.0164447	0.0140103	0.112551	0.11702	0.11084	0.0361003	0.024622	0.0155995	0.0303314	0.0239656	0.0155324	0.0162663	0.021426	0.0242339	0.0437341	0.0404195	0.0155185
430	18.197	1684.72	204.136	Unknown	0.75		null	null	null	null	null	12.97	4.60459	12.2579	5.02747	3.97892	13.1346	3.95143	4.4731	13.1536	4.38583	5.06692	5.61947	8.97288	0.683214	7.09326	4.86402	4.58818	4.69294	4.79283	19.2086	18.9772	19.7994	4.27194	5.79254	5.88502	16.6398	17.1667	5.51255	5.79897	19.5386	5.70249
431	18.216	1686.4	103.103	Unknown	0.812		null	null	null	null	null	31.48	0.4068	0.720645	0.606091	0.74551	0.380383	0.709422	1.8484	0.372065	0.32684	0.65484	0.667525	0.221382	1.52855	0.558265	0.575117	1.82653	0.491355	0.5064	2.53947	0.718889	0.728945	0.41891	0.489997	0.645548	0.643478	0.636628	0.376698	0.529886	2.78153	1.21031
435	18.373	1700.28	279.192	Unknown	0.938		null	null	null	null	null	58.46	0.224066	0.242077	0.27762	0.281003	0.276723	0.306421	0.298945	0.271836	0.291563	0.365422	0.410855	0.384241	0.19073	0.290013	0.304266	0.237456	0.242401	0.259438	0.394802	0.340865	0.378058	0.332101	0.343745	0.388681	0.303642	0.306031	0.334834	0.0700784	0.248083	0.247399
436	18.398	1702.45	218.125	Unknown	0.906		null	null	null	null	null	49.43	0.527095	0.779792	0.215567	0.60663	0.548689	0.23569	0.318652	0.28024	0.606817	0.236736	0.529197	0.524756	0.966087	0.442386	0.431113	0.216755	0.221673	0.217587	0.210772	0.602401	0.196979	0.522311	0.17892	0.161861	1.26814	0.123635	0.115233	0.408891	0.890919	0.945952
437	18.419	1704.3	217.131	Unknown	0.938		null	null	null	null	null	13.09	1.00925	0.722905	2.41579	2.65149	2.33497	1.11475	1.11671	1.12204	1.06083	0.956718	2.56227	0.9764	1.9904	0.688862	0.636695	0.632382	1.02642	2.4784	2.56978	0.692013	0.64083	0.582522	0.187478	2.68382	0.527679	0.518223	0.575388	4.16368	3.78532	1.63725
438	18.431	1705.4	333.138	Unknown	0.906		null	null	null	null	null	208.08	0.508623	1.09719	1.60525	3.19741	3.24161	3.364	3.64051	4.72026	4.94402	2.10406	2.15809	1.75359	0.234367	1.46295	1.28316	1.5515	1.7377	1.8905	0.835295	0.696511	0.401703	1.76254	1.42771	1.20559	0.653849	0.577837	0.588135	1.33268	1.37045	1.32913
439	18.435	1705.73	102.115	Unknown	0.75		null	null	null	null	null	18.86	0.425885	0.0814861	0.454538	0.406652	0.391198	0.0730417	0.407305	0.0712757	0.434578	0.485984	0.172491	0.488112	0.220265	0.427397	0.416475	0.434153	0.469749	0.448916	0.556635	0.533731	0.554831	0.496157	0.479564	0.0522266	0.475828	0.415678	0.484671	0.46435	0.443671	0.0531846
441	18.541	1715.16	174.133	Unknown	0.906		null	null	null	null	null	12.24	0.104181	0.0529789	0.153079	0.0690415	0.302926	0.0673915	0.440679	0.431275	0.481522	0.242364	0.254986	0.170252	0.0388691	0.0696834	0.0462723	0.195656	0.0656853	0.242274	0.181336	0.191267	0.148856	0.151652	0.175214	0.183359	0.0667626	0.169447	0.194216	0.0670279	0.0661917	0.0335588
442	18.557	1716.52	157.121	Unknown	0.375		null	null	null	null	null	3.21	0.0546019	3.001e-08	0.0654101	0.0695122	3.001e-08	0.0384252	0.0389702	0.0344347	0.0419967	0.186128	0.116896	0.083164	0.486266	0.0533956	0.0422706	3.001e-08	0.0576145	0.0138056	0.0205882	0.0403903	3.001e-07	3.001e-08	0.0300385	0.0476231	3.001e-08	0.0179792	4.28331e-07	0.0359069	0.033483	0.0480213
443	18.582	1718.74	73.0777	Unknown	0.969		null	null	null	null	null	3.27	1.93094	1.75002	1.87709	1.19006	0.697648	0.718818	0.513107	0.303252	1.04681	5.15468	19.2601	0.622231	5.25916	0.801297	0.671474	0.996642	0.239303	1.51865	0.451122	1.34798	1.32127	0.430077	1.96892	0.356378	0.433286	0.340089	0.286081	1.32386	1.31931	0.816499
444	18.59	1719.46	218.15	Unknown	0.906		null	null	null	null	null	2.21	1.42612	1.54045	1.44053	1.55979	0.897538	0.679137	0.899304	0.537796	0.280733	3.88361	0.170346	2.08955	0.617754	1.85751	2.07009	1.35775	0.503667	0.58943	0.75354	2.05034	1.9114	1.68463	1.36075	2.1622	1.36802	0.893516	0.649898	1.16555	1.71937	1.14897
445	18.598	1720.2	299.051	Unknown	0.938		null	null	null	null	null	12.41	0.0579704	1.13907	0.0622916	0.106937	0.044007	0.0168401	0.0332162	0.0636129	0.0545257	0.0932246	0.102364	0.0520558	0.0990991	0.0593009	0.0571413	0.0420953	0.0130927	0.105254	0.0499421	0.022831	0.0688087	0.0694435	0.0558853	0.0633032	0.0309023	0.0609991	0.0468414	0.0585979	0.567236	0.037324
447	18.626	1722.7	51.0723	Unknown	0.469		null	null	null	null	null	6.48	0.154038	0.017799	0.251976	0.409529	0.179529	0.256279	0.231749	0.283208	0.128445	0.134147	0.262369	0.0882567	3.26205	0.265049	0.133767	0.134309	0.163213	0.154442	0.275823	0.290895	0.190767	0.20532	0.569164	0.295507	0.339294	0.211842	0.295465	0.409253	0.138729	0.201129
448	18.713	1730.32	73.0653	Unknown	1		null	null	null	null	null	7.03	1.87509	5.30664	1.28951	2.827	2.16822	0.0412662	2.85758	1.67081	1.97369	13.617	37.5916	6.79169	6.48239	5.68117	7.06942	3.64894	0.834346	0.665292	0.506556	5.03663	5.88267	2.08922	4.20606	6.71514	3.57035	3.16939	0.219991	1.2093	7.67624	1.00124
449	18.719	1730.87	103.063	Unknown	0.969		null	null	null	null	null	6.3	1.87638	1.95529	1.57194	2.26151	1.00574	0.875636	1.07911	0.46099	0.110351	4.36411	12.8922	2.2408	2.61815	2.08425	2.29975	1.79628	0.543268	0.651233	0.637362	1.57722	1.63675	2.06865	1.53853	2.146	1.47705	0.668868	0.633328	1.12769	2.28525	1.20685
450	18.745	1733.19	75.0727	Unknown	0.781		null	null	null	null	null	6.98	0.755239	0.567099	0.20758	0.523407	0.383834	0.342127	0.448617	0.307645	0.219819	1.60011	2.5497	0.693904	8.41216	1.14196	0.713834	0.581759	0.316146	0.133358	0.554934	0.975495	0.797137	0.949833	0.458645	1.15515	0.887689	0.764299	0.486301	0.361115	1.06538	0.449494
451	18.766	1735.03	189.102	Unknown	0.969		null	null	null	null	null	5.89	1.07908	1.05065	0.327452	1.08214	0.730491	0.670141	0.729213	0.37129	0.192112	2.53816	5.17521	1.58553	1.02383	1.48129	1.39428	0.476215	0.397819	0.298688	0.413672	0.585443	1.26788	1.15957	0.864506	1.39078	0.48346	0.553509	0.586867	1.24074	1.35916	1.18395
453	18.817	1739.59	147.081	Unknown	0.938		null	null	null	null	null	8.68	1.26978	1.74342	0.83638	0.407168	1.6007	0.464699	0.609783	0.869921	0.317969	2.9321	17.0953	2.02962	5.61562	2.00906	3.05859	0.927243	0.293818	0.447026	1.06787	1.291	1.64098	0.389047	1.73629	1.27351	0.75675	0.930411	0.498636	1.15524	2.85688	0.332758
454	18.92	1748.67	52.0525	Unknown	0.531		null	null	null	null	null	6.16	0.231083	0.556906	0.00220935	0.0220935	0.304435	0.18562	0.446111	0.524258	0.308082	0.227186	0.821477	0.876181	6.23961	0.254662	0.547036	0.643705	0.23154	0.030494	0.34243	1.32871	0.673186	0.960607	0.89851	1.2751	0.356237	0.626718	0.25415	0.343731	0.633032	0.698418
466	19.06	1761.07	71.5872	Unknown	0.469		null	null	null	null	null	7.49	0.141325	0.177936	1.46185	0.0747116	0.40991	0.815396	0.434853	0.68016	0.404663	0.423213	0.00747116	1.01195	0.591421	2.0463	0.840571	0.213843	0.133316	0.600777	1.40004	0.388997	0.989279	0.586892	1.12156	1.36722	0.468496	1.46151	4.03772	0.968801	0.375765	0.434722
476	19.218	1775.01	306.082	Unknown	0.719		null	null	null	null	null	44.09	4.9249	3.96501	4.06597	5.20678	5.02669	5.64453	4.17602	4.25088	3.12033	5.70912	5.68142	2.50223	0.172655	4.90871	5.74733	5.72247	4.76921	5.20743	11.8066	10.7593	5.62819	7.19623	4.74681	10.3889	7.75501	6.08153	5.42129	8.55922	2.03048	3.40498
484	19.326	1784.63	306.09	Unknown	0.656		null	null	null	null	null	271.63	3.57856	5.28237	4.861	2.62981	3.6675	5.59361	6.95233	2.48344	3.80658	4.20186	9.37091	10.359	0.0271633	3.86203	6.8996	1.29462	4.20507	3.92159	3.69258	10.7593	6.41918	5.06341	7.55426	4.55521	5.14148	5.10653	8.80527	2.99714	4.15522	3.32798
486	19.356	1787.3	102.997	Unknown	0.656		null	null	null	null	null	51.78	35.0245	33.2499	47.2486	34.5135	55.3019	61.507	37.9358	38.0744	33.3772	47.9856	52.2087	83.8954	20.5239	46.387	38.3758	48.6262	65.1459	41.6662	104.683	63.6306	66.3329	45.5502	46.7517	54.1649	52.7955	53.3162	110.322	72.3018	60.5031	58.7084
488	19.427	1793.5	306.093	Unknown	0.312		null	null	null	null	null	285.44	6.06033	3.52271	2.37774	4.42011	4.25434	5.53793	4.0719	5.10735	4.76893	7.04392	6.4342	1.99415	0.568979	5.58581	3.5615	4.17145	5.97537	3.13697	3.69258	3.05713	6.58084	6.24586	5.28944	3.69758	4.31306	7.19491	8.80527	3.90554	5.46551	5.26987
490	19.439	1794.58	217.07	Unknown	0.906		null	null	null	null	null	230.85	12.8713	131.272	142.931	16.0388	112.141	6.56636	22.0803	21.1753	48.7375	39.9997	10.4657	29.6003	29.5099	36.5461	22.2471	70.3476	25.5037	34.9626	41.1975	15.4032	32.9407	34.7761	4.96151	54.1626	66.995	57.9952	25.5462	39.7149	47.1195	62.98
494	19.47	1797.34	140.027	Unknown	0.844		null	null	null	null	null	775.06	4.1767	0.139076	4.6806	4.91737	4.67256	4.98197	5.73067	5.72792	5.76316	6.63609	6.89325	7.02229	0.138389	6.02525	6.01063	5.54696	5.73324	5.8732	8.44971	9.02893	8.2247	7.91429	7.87455	7.32517	7.197	7.03859	6.98634	5.65443	5.20624	5.62734
495	19.476	1797.89	75.0596	Unknown	0.625		null	null	null	null	null	89.99	22.3937	38.2713	17.8536	13.5441	13.447	11.9497	12.9595	14.205	14.2249	16.3353	16.8429	14.9359	10.4141	13.5539	13.0713	16.2399	17.4781	15.9014	21.6171	19.9003	23.9581	16.1421	20.0979	16.4806	18.9485	15.0504	15.2285	6.5067	11.5317	6.31262
496	19.492	1799.27	333.171	Unknown	0.938		null	null	null	null	null	181.61	1.77597	3.22461	2.78033	2.37761	1.40574	1.90835	2.06047	1.94239	1.88499	2.48924	2.2578	2.50478	0.551302	3.13685	3.11595	4.09079	2.46308	2.71109	2.50977	3.36545	2.5227	2.70495	3.1259	2.38978	2.63293	2.5507	2.88618	1.83679	2.0357	3.71723
500	19.546	1804.54	204.124	Unknown	0.906		null	null	null	null	null	66.12	12.7709	15.6726	14.4148	14.8211	13.5778	13.1094	9.48265	9.32424	9.24843	11.663	12.2776	12.413	3.16063	10.1109	10.0236	10.5432	8.90116	10.1154	2.66848	1.80828	1.01605	5.0955	3.89355	3.29836	2.38385	1.78147	2.1117	24.5143	21.3911	24.212
505	19.646	1814.3	255.083	Unknown	0.812		null	null	null	null	null	86.81	0.70152	0.763019	0.717344	1.17239	0.66279	0.581191	0.829887	0.554217	0.353471	2.02871	1.61086	1.24086	0.192324	1.01267	0.951129	0.838054	0.448192	0.611106	0.805404	1.44562	1.57809	2.07491	1.71348	2.02617	1.66306	1.6196	1.25222	1.18228	1.86203	1.35491
507	19.66	1815.72	72.1366	Unknown	0.438		null	null	null	null	null	34.13	0.382434	0.717255	0.415285	0.477308	0.328171	0.395913	0.417817	0.504206	0.467699	0.690897	0.426056	0.544888	1.71708	0.724722	0.595053	0.569566	0.579801	0.523994	0.455441	0.668993	0.839769	0.618435	0.746141	0.621172	0.424718	0.557814	0.612773	0.668135	0.6282	0.667782
511	19.696	1819.17	370.13	Unknown	0.594		null	null	null	null	null	129.4	0.0423861	0.0871724	0.106991	0.126829	0.0943874	0.100346	0.171715	0.16992	0.156619	0.0873766	0.0852196	0.00764532	0.0478473	0.0992743	0.0806848	0.0961355	0.110519	0.110945	0.0294618	0.020538	0.0135258	0.0932936	0.0785074	0.0472495	0.00486584	0.00377378	0.0258615	1.37237	1.64093	1.5332
514	19.759	1825.36	233.153	Unknown	0.562		null	null	null	null	null	31.59	0.275496	0.163748	0.145368	0.234758	0.188452	0.205527	0.226746	0.201909	0.212641	0.0355666	0.237938	0.224519	0.140108	0.180224	0.192846	0.154078	0.171649	0.162572	0.164783	0.164218	0.143045	0.136787	0.147829	0.141477	0.146721	0.129592	0.146401	0.343125	0.110182	0.0890522
515	19.761	1825.55	255.093	Unknown	0.906		null	null	null	null	null	152.31	0.556065	0.63843	0.583595	0.992906	0.568076	0.492755	0.669433	0.440285	0.256026	1.54641	1.44934	0.958937	0.23518	0.631931	0.666145	0.644148	0.351156	0.435912	0.53843	1.10347	1.03922	1.65971	1.31794	1.51412	1.23562	1.12636	0.904811	0.969114	1.65476	1.23387
516	19.775	1826.93	305.157	Unknown	0.75		null	null	null	null	null	92.58	0.161682	0.368039	0.341845	0.13327	0.138816	0.109105	0.319806	0.329093	0.308099	0.250053	0.282517	0.292747	0.145388	0.922092	1.03054	0.011863	0.159496	0.198784	0.246264	0.298815	0.191722	0.486732	0.489374	0.38453	0.509941	0.465164	0.46963	2.38557	1.82133	2.05428
518	19.839	1833.27	58.0239	Unknown	0.281		null	null	null	null	null	50.4	0.877545	0.717155	0.6186	0.602168	0.369674	0.381271	8.4539	0.547071	0.722692	0.569398	1.22063	13.4525	3.26898	1.12251	0.663907	0.527464	0.478383	0.569263	0.842267	0.485497	8.0762	13.2923	1.42054	1.29467	0.741643	0.823845	0.937854	0.32563	0.593049	0.66039
520	19.85	1834.34	429.081	Unknown	0.938		null	null	null	null	null	348.5	0.433777	0.453065	0.474498	0.534254	0.476973	0.75622	0.550109	0.678004	1.47846	0.679172	0.70304	0.86386	0.14221	0.544088	0.633746	0.4248	0.483397	0.562227	0.836237	0.856587	1.02497	0.746628	0.913124	1.99949	0.826805	1.06169	3.61986	0.432067	0.404886	0.529904
521	19.85	1834.36	357.12	Unknown	0.625		null	null	null	null	null	52	1.98203	2.3199	2.17961	2.17075	1.87893	0.0203738	1.50592	1.50118	1.46694	0.0137935	0.026878	1.48221	0.156844	1.7614	1.66499	1.73215	1.82288	0.0213408	0.570762	0.554475	0.0166158	1.31322	0.0182973	0.969437	1.01554	0.896036	0.0168243	8.76108	8.42308	8.56844
522	19.876	1836.83	204.158	Unknown	0.562		null	null	null	null	null	15.86	48.6829	54.5872	50.6876	48.5758	0.195583	40.1574	6.1421	0.189515	0.102848	5.63666	0.0558302	34.1459	1.41178	4.455	0.060825	0.00653202	0.0178072	41.7721	12.0148	12.4625	1.6416	30.3557	0.00669674	21.4372	22.0673	0.0622928	1.65916	183.006	178.504	184.189
524	19.923	1841.46	101.076	Unknown	0.281		null	null	null	null	null	27.13	3.19609	3.08408	3.22744	2.8401	2.53678	2.5534	2.11082	2.02978	2.11289	1.96782	2.08305	2.05363	0.929362	0.356894	2.12429	3.21124	3.21421	3.28753	0.2083	0.529088	0.323671	1.13872	1.48728	1.11739	0.758636	0.670511	1.77447	5.32346	4.88618	5.00388
529	19.971	1846.18	142.122	Unknown	0.594		null	null	null	null	null	31.44	2.98176	2.70253	2.69709	3.02913	2.5432	2.62258	2.92864	2.8402	2.94575	2.41191	2.73002	1.32161	0.12306	2.84404	2.77019	2.62115	2.4972	2.88726	1.20515	0.903644	0.987775	2.09709	1.00354	1.3496	1.27809	0.767416	1.09018	3.23848	3.35899	3.14629
530	19.976	1846.64	217.097	Unknown	0.969		null	null	null	null	null	1212.06	320.208	289.477	266.611	271.434	265.896	269.763	281.701	273.451	282.159	274.21	284.295	313.97	2.07981	321.894	313.392	233.319	317.078	327.828	63.8756	62.4672	42.8091	178.674	82.9702	60.678	40.354	93.8073	34.7524	425.468	386.725	409.749
533	20.051	1854.03	72.0692	Unknown	0.562		null	null	null	null	null	31.14	1.1526	0.341157	0.450903	2.34684	6.24075	0.288173	0.111561	3.93822	1.47948	1.90865	0.807618	0.366203	1.01963	0.523139	0.236838	0.475217	1.88163	2.12237	0.534068	0.493046	0.188582	4.24056	0.348499	0.436844	0.284386	0.392123	0.681031	3.78604	1.30602	3.07777
534	20.055	1854.44	273.115	Unknown	0.25		null	null	null	null	null	5125.56	0.807153	0.758016	0.786925	0.741945	0.728289	0.693397	0.728738	0.709378	0.668167	0.552855	0.504242	0.493108	0.0554706	0.632766	0.570465	0.768292	0.809822	0.820239	79.583	81.7028	0.350435	171.661	121.93	77.06	53.957	40.7802	36.7086	205.054	208.442	201.938
537	20.108	1859.64	103.077	Unknown	0.469		null	null	null	null	null	142.96	18.2182	16.5585	17.0887	14.6532	14.4682	14.2931	15.6415	15.3699	15.2929	13.1101	13.3267	12.2506	1.99134	15.6159	17.3802	16.5771	17.567	17.5012	5.32493	4.64818	2.96316	10.7468	9.9768	8.12826	0.831061	6.74935	6.61378	24.4928	21.0576	23.9363
538	20.111	1859.86	117.045	Unknown	0.938		null	null	null	null	null	207.76	30.161	18.2043	15.3677	11.7705	11.5211	10.6697	11.2409	10.7625	10.6161	8.39307	8.62277	7.89808	1.6195	9.29957	9.24983	13.981	13.4285	12.7121	4.49503	5.74873	3.33401	8.05832	7.00087	5.66445	4.61414	4.14883	4.10363	16.2868	15.123	10.9978
540	20.123	1861.04	217.101	Unknown	0.625		null	null	null	null	null	166.26	9.17718	6.47248	101.394	91.7843	3.6585	88.0328	94.1567	92.7798	90.8055	57.6465	58.0814	54.9379	1.92549	69.4904	26.1757	99.5325	107.689	106.036	19.834	17.7442	11.8381	43.5779	40.4327	31.295	2.06723	23.8803	4.21421	155.062	144.269	152.537
541	20.155	1864.18	147.07	Unknown	0.812		null	null	null	null	null	470.26	12.2125	12.5393	14.4254	10.3785	9.43105	9.42745	9.2059	9.43744	8.21029	4.07849	4.00482	66.9156	3.40561	79.6214	23.6013	7.91053	8.40431	8.32459	0.824646	1.20792	16.0055	4.60462	3.98302	2.7062	35.1099	29.9062	3.61311	138.261	130.32	131.284
542	20.155	1864.21	421.17	Unknown	0.75		null	null	null	null	null	592.84	0.572581	0.628751	0.698874	1.07273	0.965129	1.00137	0.991475	1.02238	1.02473	0.543128	0.564694	0.516631	0.102442	0.790662	0.641254	0.430468	0.432609	0.458238	0.396159	0.38082	0.276015	0.729248	0.655182	0.52957	0.346868	0.333103	0.346271	0.448696	0.524954	0.455526
543	20.16	1864.69	73.0697	Unknown	0.75		null	null	null	null	null	16.06	218.631	200.697	35.5872	22.582	180.01	180.548	196.561	198.044	18.5716	5.4438	181.452	5.70284	4.79985	206.318	5.84755	206.231	215.401	10.0486	0.971977	73.3894	0.0802319	10.4525	8.7913	6.35621	3.13767	97.9978	9.20381	305.304	289.312	51.8041
545	20.203	1868.89	285.219	Unknown	0.594		null	null	null	null	null	73.86	0.241985	0.15371	0.130975	0.114642	0.121181	0.109142	0.109923	0.114752	0.111222	0.0801871	0.0963195	0.0935329	0.145163	0.0973128	0.103711	0.110762	0.107921	0.0932996	1.9953	0.142644	0.132703	0.137751	1.99475	0.11823	1.20986	1.13521	1.08907	0.0906834	0.0775958	0.091541
546	20.205	1869.07	174.136	Unknown	0.25		null	null	null	null	null	13.1	0.146084	0.138656	0.147111	6.59524	0.13721	0.142534	1.37051	0.144172	0.179409	0.141593	0.166018	0.14864	0.268519	0.168621	0.143708	0.13304	0.136007	0.142176	0.167822	0.173854	0.190826	0.167503	0.174654	0.164271	0.162901	0.146588	0.17152	0.165545	0.143103	0.149633
547	20.205	1869.15	147.096	Unknown	0.875		null	null	null	null	null	83.5	12.5172	12.5393	15.0917	10.3785	9.77673	9.75658	9.15283	2.81088	7.79506	4.04713	4.41594	6.79527	3.40561	1.56084	1.25869	8.15	105.14	8.38954	2.03904	23.3709	0.113662	4.36973	1.85611	1.29274	3.38169	0.0773816	3.59521	32.7583	32.6812	16.3464
549	20.256	1874.15	117.069	Unknown	0.812		null	null	null	null	null	29.92	4.52091	23.1512	15.0049	1.28738	2.92281	2.97603	0.635714	0.831591	0.660301	0.466432	1.09495	1.32175	1.62144	0.534056	0.513814	1.62947	1.36603	3.66293	0.99571	0.403328	0.31982	0.932598	2.82896	0.832747	0.867914	0.0882797	0.420945	6.7642	3.58333	3.62691
550	20.264	1874.85	339.119	Unknown	0.875		null	null	null	null	null	1092.66	5.40955	5.73695	5.96516	3.03644	3.02828	2.63248	1.5774	1.55769	1.47336	1.00485	1.15276	0.933707	0.0935566	0.330609	0.338024	4.21698	4.21371	4.22555	0.707642	0.711766	0.541169	0.638087	0.545308	0.461566	0.539997	0.49134	0.493181	0.609152	1.31865	1.54596
551	20.294	1877.87	319.122	Unknown	0.562		null	null	null	null	null	211.78	7.79842	8.12425	8.05876	6.33501	4.98773	4.92659	2.89641	2.93589	2.77063	2.66603	3.55561	1.98176	0.660824	2.11617	0.0237932	6.27107	5.52975	5.73231	0.840166	1.095	0.899077	1.66648	1.31577	1.19806	1.15094	0.801254	0.795965	12.372	13.0129	13.0352
552	20.298	1878.2	73.0395	Unknown	0.938		null	null	null	null	null	36.44	119.397	40.7464	94.3833	56.3557	42.7802	42.7865	26.7594	25.1139	22.7522	24.0145	33.8207	20.0274	3.64331	19.5903	17.7475	56.6579	50.634	54.1879	9.48034	11.862	9.68291	22.0368	17.8399	17.5565	2.27955	7.79856	7.17483	91.8696	85.553	89.4679
555	20.345	1882.83	281.048	Unknown	0.969		null	null	null	null	null	75.91	1.69887	1.6708	1.73883	1.92611	1.672	1.69273	1.27711	1.26993	1.25963	1.99523	2.09896	2.16767	1.37614	3.21359	3.01273	2.089	2.28777	2.42712	0.686971	0.683459	0.697387	0.902351	0.882792	0.843036	0.647712	0.690188	0.651278	4.15956	4.02794	4.18812
556	20.364	1884.75	79.0662	Unknown	0.781		null	null	null	null	null	53.7	0.25342	0.403784	0.797243	0.489009	0.415611	0.750417	0.432777	0.450792	0.389429	0.746326	0.814071	0.667132	11.1314	0.490398	0.462195	0.324022	0.378276	0.332224	0.201949	0.123129	0.258394	0.364753	0.119856	0.308637	0.0676338	0.120523	0.261219	1.46393	1.08726	1.16199
558	20.389	1887.16	147.11	Unknown	0.5		null	null	null	null	null	18.98	4.7701	3.66484	2.41713	18.6489	2.65514	1.23327	1.58108	2.41371	5.95387	2.08235	2.16689	2.42608	2.94184	3.92444	3.1395	19.3232	17.6533	2.80694	0.718488	1.34029	0.859984	1.64086	1.73015	1.28835	4.11328	1.41343	1.20329	41.8162	41.3259	14.2268
560	20.418	1889.99	204.109	Unknown	0.938		null	null	null	null	null	14.44	2.1027	2.85002	2.8305	2.65772	2.26151	2.33973	1.83341	1.83052	1.84725	1.24241	1.31314	1.29528	0.693552	1.59675	1.595	2.43989	2.69305	2.6827	0.466445	0.400272	1.4096	0.946743	0.874472	0.59801	0.609568	0.57196	0.575478	10.9562	10.6634	11.4236
561	20.484	1896.49	204.096	Unknown	0.875		null	null	null	null	null	166.99	36.2131	39.9674	39.8123	34.7345	31.2835	30.4762	20.6336	20.0503	19.867	20.2572	20.9874	21.2441	0.877023	0.735199	0.840072	32.7194	34.4659	34.7247	6.47402	6.08154	4.15206	10.1457	8.84441	0.370092	0.556538	4.58796	4.74313	87.2301	82.6639	84.1587
563	20.492	1897.27	73.0393	Unknown	0.656		null	null	null	null	null	44.99	131.513	124.177	128.888	112.709	8.45631	98.2676	84.0676	8.18567	77.3136	94.1083	102.146	88.8242	3.89574	126.13	122.641	120.418	127.572	128.404	33.7402	32.5707	22.2621	84.6732	70.677	57.1014	50.9709	41.5053	40.1223	225.485	206.697	212.182
564	20.533	1901.23	217.129	Unknown	0.781		null	null	null	null	null	38.03	1.63064	14.4608	14.0607	1.51676	3.75704	3.43187	2.26778	2.13386	0.461931	3.95437	4.544	3.7622	1.5995	4.38931	6.50323	3.59663	4.2545	3.93122	1.9462	1.00598	1.58113	1.76726	40.6608	0.780336	2.17243	1.76514	0.165871	18.1484	16.6397	16.4208
566	20.543	1902.26	157.093	Unknown	0.906		null	null	null	null	null	35.52	0.882583	1.03801	1.05271	2.83488	2.54082	2.55678	2.03553	1.92274	2.0149	0.430756	1.33879	0.457902	0.631272	1.15384	1.15284	1.10764	1.26167	1.24227	0.790455	0.860021	0.797041	1.03113	0.183035	0.940661	1.42606	1.32744	1.3571	4.31182	4.1075	4.26823
568	20.578	1905.68	278.127	Unknown	0.281		null	null	null	null	null	503.32	0.0309176	0.0483101	0.0542641	0.198429	0.0432097	0.226913	0.130928	0.120769	0.16839	0.0464431	0.0269508	0.039216	0.187482	0.338465	0.0459833	0.0565849	0.0498964	0.0520478	0.0214361	0.0225599	0.0302615	0.0347156	0.908622	0.0258705	0.015901	0.0146771	0.0204738	0.125379	0.211805	0.174978
570	20.598	1907.65	73.0898	Unknown	0.938		null	null	null	null	null	11.45	3.7357	5.39642	6.44302	11.2345	0.220376	5.37587	0.0442456	0.292967	0.266329	0.0444511	7.1132	0.283734	3.05495	0.274309	0.80236	0.838463	4.87216	0.969319	0.0649615	0.67258	2.66322	3.39282	73.3765	3.98591	0.00982839	4.29551	0.000982839	19.0249	14.124	226.825
571	20.613	1909.1	145.094	Unknown	0.562		null	null	null	null	null	11.53	0.25359	0.430565	0.507344	0.264421	0.210091	0.150329	0.1897	0.158179	0.158914	0.121251	0.0808912	0.0819668	0.408267	0.211095	0.193524	0.307448	0.300472	0.279742	0.112544	0.116972	0.0750873	0.467392	0.358344	0.215241	0.062381	0.0570682	0.0583179	1.41972	1.06133	1.04192
572	20.625	1910.31	204.118	Unknown	0.5		null	null	null	null	null	20.17	0.289726	1.59737	0.468512	0.934353	1.56147	0.0321078	0.275295	2.30943	2.49508	0.156689	0.327809	0.0658319	0.764968	0.657246	0.11863	0.0765708	0.389653	0.769866	0.0678744	0.0292695	0.0434366	0.148336	0.444079	0.145999	0.421784	0.0422796	0.0554001	3.14489	1.59327	86.6785
573	20.632	1911.01	129.125	Unknown	0.625		null	null	null	null	null	18.33	0.00999866	0.259737	0.446002	0.1729	2.25423	0.509801	0.476648	0.384635	0.259257	0.0767642	0.0748189	0.0716919	1.16215	0.0768032	0.121339	0.524602	0.551723	0.144002	0.0667714	0.116346	0.0792481	0.334362	0.621373	0.0847313	0.0959217	0.0650754	0.0639207	0.934694	0.764877	2.53174
575	20.666	1914.34	73.067	Unknown	0.844		null	null	null	null	null	38.27	1.90798	5.83045	5.60655	0.692111	11.708	0.781715	3.59002	3.74137	3.29191	3.30926	0.529135	0.800623	3.923	1.7088	1.1237	4.14964	33.1956	1.34132	2.26534	2.06974	0.926024	0.423482	3.33743	3.30213	7.50415	0.465778	0.563907	6.4597	4.13057	8.08974
576	20.715	1919.09	319.173	Unknown	0.25		null	null	null	null	null	18.93	4.51525	5.98716	5.46213	0.207531	2.17578	0.294627	0.262066	1.74595	0.0681905	1.88744	1.991	0.215103	0.708326	0.221902	0.150545	0.0416939	5.62347	3.98573	0.225674	0.159116	0.0730757	2.1058	1.75191	1.16388	0.123439	0.249906	0.545819	10.783	11.6547	10.989
578	20.724	1920	174.13	Unknown	0.906		null	null	null	null	null	50.36	0.849044	1.10024	1.08786	0.191256	0.168767	0.163451	0.0730061	0.0932652	0.0862205	0.0687679	0.0658701	0.0668519	0.0829155	0.0312549	0.0315234	0.764082	0.839015	0.837237	0.0439453	0.0398754	0.0555038	0.0373998	0.0236052	0.0415613	0.0187546	0.0325075	0.0355985	0.0436491	0.0554727	0.0570846
579	20.725	1920.08	267.113	Unknown	0.406		null	null	null	null	null	15.36	0.0490306	0.0509281	0.0526526	0.093822	0.0878221	0.0768444	0.0112935	0.0686678	0.0563812	0.0129832	0.0874199	0.065848	0.767432	0.0537919	0.0547954	0.0483301	0.0449843	0.04553	0.0129136	0.0162297	0.0468874	0.0522623	0.0441966	0.0418388	0.0392516	0.0473264	0.015108	0.14944	0.150672	0.16355
580	20.767	1924.17	306.15	Unknown	0.844		null	null	null	null	null	490.41	9.75538	12.3322	11.5387	5.14671	4.52897	4.41549	3.57338	3.69322	3.45658	3.78709	3.91841	3.68227	0.0992212	3.06456	2.76778	8.07457	8.39605	8.1486	1.40723	1.26089	0.668561	4.27505	3.40584	2.43381	1.32139	1.04209	1.09348	23.0542	24.4759	24.2669
582	20.817	1929.12	204.081	Unknown	0.938		null	null	null	null	null	4698.5	738.617	687.176	711.625	662.975	616.697	616.606	559.062	543.554	535.078	528.891	562.747	550.12	0.802355	546.529	521.134	699.393	737.635	758.793	271.635	238.446	155.643	408.062	340.611	246.905	261.028	221.109	227.959	878.568	832.074	837.857
583	20.828	1930.18	203.176	Unknown	0.812		null	null	null	null	null	234.56	4.23192	2.57876	0.934292	4.90982	2.21114	4.19329	3.12061	4.886	4.3254	4.11492	8.32508	1.15575	0.506894	6.14939	4.05409	1.37271	0.734262	4.3806	1.97635	1.31336	2.78834	1.89269	2.4886	1.90918	1.98901	1.72403	1.04955	11.1877	1.56677	5.23509
590	20.979	1945.02	397.153	Unknown	0.875		null	null	null	null	null	570.96	0.579716	0.728929	0.69631	0.657513	0.554398	0.570875	0.99253	0.926265	0.919658	0.694019	0.737474	0.661858	0.0771649	0.216867	0.230813	0.538302	0.579917	0.565344	0.203182	0.216203	0.165249	0.335238	0.282007	0.215584	0.449171	0.378418	0.415988	0.82428	0.793242	0.810513
591	20.99	1946.06	157.101	Unknown	0.906		null	null	null	null	null	118.34	6.34872	7.30331	7.34221	4.21999	3.74422	3.54084	1.99523	1.96172	1.82427	2.3524	2.39983	2.31957	0.36632	1.15993	1.04261	4.28871	4.58417	4.67289	0.947956	0.83863	0.543303	1.53011	1.22229	0.929121	0.7867	0.602051	0.636909	3.71879	3.82994	3.72841
593	21.045	1951.51	305.165	Unknown	0.906		null	null	null	null	null	1111.19	0.667626	23.8619	1.10347	8.84452	0.282034	0.185437	0.273053	0.251429	7.3001	0.278246	0.533482	6.07137	0.0819816	0.22152	0.247301	0.48162	0.419108	0.42456	0.218339	3.57852	0.185551	0.539615	16.2267	8.54227	0.218402	0.192973	0.115211	283.897	235.488	234.614
596	21.113	1958.11	71.9557	Unknown	0.844		null	null	null	null	null	997.04	0.205903	0.255742	0.232252	0.208327	0.166754	0.136855	0.234693	0.275194	0.221927	0.215055	0.246417	0.240497	0.715429	0.26881	0.20934	0.189377	0.276897	0.240355	0.226978	0.265561	0.246111	0.376808	0.285009	0.214043	0.218999	0.163079	0.211432	0.925934	0.822804	0.801797
599	21.191	1965.76	73.064	Unknown	0.875		null	null	null	null	null	70.98	9.84857	10.1773	10.225	10.1687	7.10441	9.33691	34.7608	9.60735	83.2546	6.2591	24.7009	11.5346	4.46227	14.9434	2.36498	10.0398	7.41955	10.2383	2.75183	1.05009	1.44089	3.73671	11.799	3.58921	1.84807	10.781	2.18757	16.8757	15.0534	17.3092
600	21.191	1965.83	71.8969	Unknown	0.312		null	null	null	null	null	52.53	0.279722	0.209606	0.169437	0.208327	0.188165	0.236546	0.193916	0.275194	0.247018	0.202182	0.221261	0.251656	0.732111	0.337616	0.143987	0.192226	0.139273	0.260878	0.229364	0.169676	0.204337	0.210552	0.308892	0.226782	0.257008	0.172108	0.169048	0.275755	0.192624	0.322138
601	21.192	1965.91	319.142	Unknown	0.594		null	null	null	null	null	92.84	0.0413155	3.90246	3.79272	3.70645	0.0231305	0.0205871	0.0335147	3.72432	15.9182	1.05071	3.20193	4.82315	0.550046	6.32424	6.3057	3.95624	4.35001	4.66658	5.4962	5.4721	5.18961	5.08512	0.103122	0.218521	4.75041	4.78709	0.0520055	4.9266	4.6729	4.86125
602	21.223	1968.89	145.094	Unknown	0.312		null	null	null	null	null	7.91	0.243418	0.0656573	0.0532845	0.0396125	0.22176	0.0745331	0.0691016	0.0758873	0.444576	0.0294633	0.145593	0.0850329	0.346517	0.0917072	0.0906154	0.0545204	0.0656637	0.0813776	0.195813	0.0840192	0.433297	0.0926009	0.0976604	0.0949025	0.0180769	0.345399	0.0836733	0.1014	0.0763698	0.0925963
605	21.287	1975.2	275.113	Unknown	0.781		null	null	null	null	null	139.39	0.416387	0.592613	0.602729	0.223382	0.196205	0.181395	0.198822	0.18422	0.172767	0.144482	0.170829	0.12514	0.0502877	0.0153153	0.118198	0.430328	0.440656	0.416702	0.0893073	0.0802326	0.0545215	0.151179	0.126151	0.0851052	0.0998565	0.0747544	0.0918737	1.15285	1.07932	1.07871
606	21.329	1979.27	266.152	Unknown	0.781		null	null	null	null	null	202.58	0.868966	1.61092	1.51862	1.70649	1.24046	1.36987	0.699752	0.671187	0.69599	0.466605	0.528382	0.391938	0.206557	0.0218391	0.0202943	0.849901	0.884608	0.923564	0.181976	0.209055	0.0881876	0.547704	0.359256	0.220643	0.115034	0.0961025	0.0917453	2.59665	2.39803	2.4857
607	21.344	1980.78	79.0695	Unknown	0.406		null	null	null	null	null	13.22	0.577502	0.351019	0.184639	0.818424	0.758515	0.021718	0.769201	0.720239	0.713066	0.771606	0.230773	0.404124	8.6683	0.796902	0.888749	0.469508	0.747716	0.771312	0.196193	0.142504	0.206182	0.27962	0.151216	0.222492	0.136408	0.114781	0.19752	0.29335	1.2082	0.761833
612	21.428	1989.04	73.0381	Unknown	0.906		null	null	null	null	null	77.55	5.43079	7.12858	7.27353	2.33478	2.07263	2.76139	4.34594	0.426824	1.41126	2.45834	1.81442	2.4091	3.33538	7.82603	0.398629	7.088	5.39502	5.27416	1.1259	2.10102	6.8848	22.6722	1.25325	3.04913	2.38864	1.11536	8.30787	22.6815	7.52169	8.86584
614	21.493	1995.37	292.133	Unknown	0.875		null	null	null	null	null	25.41	0.0406672	0.0615069	0.0596509	0.0635399	0.0594043	0.0446487	0.0389553	0.188784	0.17116	0.333149	0.0334684	0.0272452	0.0788517	0.0386182	0.0308235	0.0499403	0.045382	0.0596127	0.494756	0.503482	0.00916985	0.144494	0.0255739	0.537534	0.507588	0.0174106	0.378578	0.166977	0.159764	0.173177
617	21.531	1999.15	243.197	Unknown	0.812		null	null	null	null	null	24.32	0.157983	0.168404	0.17783	0.588266	0.516328	0.568682	0.155594	0.287146	0.282692	0.174189	0.415272	0.114961	0.307847	0.082646	0.0860984	0.112616	0.133948	0.176558	0.160241	0.151942	0.175543	0.166998	0.173237	0.23436	0.0910278	0.0654678	0.110129	0.10104	0.264823	0.132778
618	21.584	2004.7	217.121	Unknown	0.969		null	null	null	null	null	31.38	22.1983	30.1259	24.5336	12.2847	153.902	6.04569	4.31419	143.691	2.58725	4.952	10.7865	3.81074	1.81184	129.564	125.12	171.618	6.54326	5.69205	7.30291	7.28909	4.70876	123.414	111.159	86.8816	3.585	2.36616	2.10708	212.527	10.7587	10.7257
619	21.626	2009.27	305.134	Unknown	0.75		null	null	null	null	null	238.91	28.7653	24.9858	25.8366	25.115	25.064	24.5135	21.3617	21.5038	20.5348	0.0385011	13.4274	13.3569	0.0914627	13.7311	13.2838	0.844407	29.208	30.2782	8.79581	7.92068	4.83853	11.6384	10.8819	8.00384	8.16304	6.7993	7.12939	29.1781	27.0647	28.2575
622	21.683	2015.4	147.098	Unknown	0.719		null	null	null	null	null	23.79	120.365	110.933	118.005	107.422	104.752	3.85921	1.40786	1.89	117.988	116.974	0.809336	1.41609	5.26166	0.591852	0.577404	118.726	126.051	8.35012	2.69424	2.74567	60.677	4.2554	1.15949	3.37866	0.437859	0.386279	81.6684	140.743	135.502	138.386
624	21.737	2021.14	71.1114	Unknown	0.938		null	null	null	null	null	29.11	0.208159	0.109557	0.201704	0.0789354	0.210818	0.732875	0.214635	0.204865	0.210415	0.119469	0.253989	0.273229	0.678665	0.202099	0.0191403	0.23521	0.206084	0.0729616	0.23731	0.282291	0.28093	0.111392	0.257822	0.261218	0.229432	0.244842	0.260441	0.198128	0.17981	0.19669
625	21.751	2022.7	147.072	Unknown	0.875		null	null	null	null	null	168.44	11.2909	14.0934	118.005	1.96344	8.77798	3.85921	1.85459	1.6056	1.40126	1.42951	2.94326	1.41609	3.76381	0.649143	0.577404	5.5779	5.276	5.34115	2.69424	2.74567	2.20118	0.417632	4.51511	3.37866	1.37437	5.31787	0.898305	1.73251	1.46553	2.06391
627	21.782	2026.02	58.0037	Unknown	0.469		null	null	null	null	null	151.76	0.281328	0.455507	3.05699	20.0273	3.90021	0.198578	0.786327	0.0951218	0.0920806	12.1355	0.411346	1.35215	3.64996	0.0776951	0.0950917	0.241137	0.129594	0.067781	0.138096	0.131011	0.129886	0.0931764	0.126891	0.11624	0.130057	0.183254	0.110473	0.133131	0.140936	0.133941
630	21.831	2031.32	365.156	Unknown	0.875		null	null	null	null	null	243.11	0.476379	0.582153	0.566176	0.391663	0.306285	0.30534	0.255122	0.247094	0.21923	0.132646	0.155646	0.110172	0.0847612	0.0336176	0.0448911	0.437618	0.42392	0.421675	0.0977037	0.103831	0.0816407	0.0836575	0.0698568	0.0623647	0.0531297	0.0444455	0.0599523	0.118542	0.115466	0.119229
634	21.95	2044.06	79.0717	Unknown	0.469		null	null	null	null	null	23.36	0.423773	0.408803	1.40218	0.492382	0.433265	0.989554	0.401518	0.460481	0.401821	0.9852	0.568615	0.40162	4.58839	0.592365	0.551157	0.491035	0.957442	0.462604	0.119918	0.134019	0.149133	0.351234	0.27528	0.154781	0.155647	0.156151	0.153207	0.907559	1.04473	1.06247
635	21.955	2044.59	174.178	Unknown	0.594		null	null	null	null	null	9.48	0.0444277	0.0268165	0.358741	0.00949405	0.0400588	0.0357268	0.0387254	0.0396737	0.0256856	0.0500278	0.0737974	0.0597628	0.0875603	0.0490493	0.0176886	0.0116437	0.0532653	0.0785487	0.0741226	0.212395	0.0658468	0.0561591	0.0638305	0.0629208	0.0579183	0.021165	0.0530135	0.0539949	0.0486777	0.0948491
637	21.993	2048.71	299.072	Unknown	0.344		null	null	null	null	null	128.65	1.50527	0.751675	0.503484	0.43359	0.314538	0.361573	0.350346	0.244027	0.244643	5.45634	0.355417	0.388844	0.113966	0.249142	0.270315	0.358119	0.316631	0.19089	0.0304256	0.0435441	0.249696	0.309493	0.283838	0.251403	0.200288	0.207097	0.226229	0.353897	0.411075	0.159754
639	22.032	2052.91	73.0385	Unknown	0.781		null	null	null	null	null	72.75	123.278	71.3052	52.5057	51.9179	42.4595	49.5758	46.4525	42.9251	45.2208	64.6777	60.105	47.2963	3.58715	41.0353	34.4336	38.2549	37.6176	35.9366	26.8483	31.3802	25.1377	28.2438	26.3836	24.5908	22.629	21.3896	22.0451	82.6664	107.598	90.5596
640	22.057	2055.56	73.0559	Unknown	0.688		null	null	null	null	null	49.3	123.249	71.2685	52.5363	51.8775	42.3983	49.5395	46.3659	42.9406	4.07983	64.7128	60.105	47.2963	3.46413	41.0495	5.64949	2.8279	37.4705	35.9588	26.8483	31.3916	2.63712	28.2438	26.3916	24.5708	2.51398	21.3896	22.4835	82.6383	107.615	90.5826
642	22.095	2059.73	333.137	Unknown	0.875		null	null	null	null	null	105.04	0.646613	0.906531	0.853938	0.38757	0.327439	0.294197	0.462464	0.430792	0.406546	0.271331	0.308254	0.206004	0.0482773	0.325373	0.280643	0.659664	0.647592	0.615131	0.191246	0.164951	0.107202	0.921821	0.368371	0.279454	0.216987	0.179824	0.186071	1.44525	1.28842	1.27355
643	22.1	2060.19	58.0536	Unknown	0.312		null	null	null	null	null	58.11	0.417283	1.9717	0.0627517	0.0242714	0.443681	0.0248631	0.0516234	0.177668	0.108502	0.129606	0.0995247	0.0553536	3.26923	0.0993547	0.147839	0.400689	0.0564537	0.108776	0.148285	0.661478	0.13005	0.50101	0.0948895	0.535144	0.0984898	0.455402	0.0957125	0.0884215	0.758076	0.118707
645	22.172	2067.99	73.0672	Unknown	0.969		null	null	null	null	null	33.76	6.36895	8.06758	2.15397	2.81161	2.67762	2.709	2.34524	2.45998	4.16322	3.12163	1.77463	3.21318	2.89046	6.10142	8.03778	2.55232	2.62306	2.62373	1.21738	1.05801	0.990066	3.77628	2.9908	2.87884	3.14475	2.89517	2.36926	19.6278	17.9575	8.04767
646	22.188	2069.71	147.102	Unknown	0.812		null	null	null	null	null	90.81	1.51221	1.17898	1.17283	1.01058	1.20295	1.05468	0.575935	0.913702	1.19522	4.36188	0.93206	1.13007	3.80138	1.57645	2.22595	1.37949	0.899676	0.968113	1.17429	1.24352	0.285181	1.12059	1.03166	1.01654	0.333976	1.0425	1.10675	2.36439	2.18783	2.721
648	22.203	2071.25	219.18	Unknown	0.969		null	null	null	null	null	19.53	0.61229	0.157312	0.14428	0.311509	0.327544	0.267803	0.226246	0.0935848	0.128404	0.11986	0.0850996	0.0841057	0.51382	0.103243	0.256706	0.132933	0.272066	0.266146	0.0661147	0.0688413	0.0762235	0.245909	0.0679232	0.130961	0.242258	0.0613389	0.274018	0.575026	0.333074	0.313391
649	22.224	2073.53	73.0812	Unknown	0.375		null	null	null	null	null	25.39	2.00394	3.4033	2.05138	2.94963	2.45088	2.53693	1.30495	1.74028	2.43696	7.87286	1.40331	2.27232	4.37057	2.40201	5.41783	2.37224	2.07452	2.51583	1.31737	1.08598	1.08193	1.77653	1.33585	2.21076	1.24608	0.580216	2.94302	7.20541	7.23209	7.57782
650	22.279	2079.5	256.1	Unknown	0.562		null	null	null	null	null	8.74	0.0289051	0.104152	0.0101483	0.00681815	0.0111152	0.00938194	0.019313	0.00929301	0.0160734	0.00932392	0.0108114	0.00915564	0.203747	0.00932001	0.0103909	0.00926431	0.0262553	0.00994707	0.014902	0.0163165	0.0169853	0.00876578	0.0123264	0.011332	0.0162041	0.0124157	0.0151547	0.0104201	0.00435179	0.0071926
651	22.324	2084.25	172.127	Unknown	0.844		null	null	null	null	null	134.19	1.62783	4.63604	4.39869	4.28349	2.62019	2.35436	1.17194	1.08477	1.03157	0.344836	0.314107	0.0128597	0.056844	0.0107013	0.00848427	1.89532	1.72169	1.51573	0.170404	0.167478	0.0337222	0.291362	0.153353	0.0563324	0.0125424	0.0282115	0.0089492	0.0994083	0.083844	0.0837063
652	22.339	2085.92	79.0642	Unknown	0.406		null	null	null	null	null	9.45	0.0690196	0.800145	0.0698192	0.0764156	0.104674	0.0911495	0.099315	0.12714	0.140164	0.0893237	0.0999104	0.150999	7.51956	0.0981086	0.127922	0.0471519	0.0466424	0.0782456	0.191202	0.168017	0.16486	0.139645	0.126085	0.166239	0.176579	0.124432	0.106334	0.0801468	0.142325	0.156331
656	22.416	2094.22	333.165	Unknown	0.969		null	null	null	null	null	10.61	0.0506676	5.24542	0.0335845	2.24381	0.0253052	1.69399	0.0362239	1.38498	1.28241	0.0228905	1.13019	0.0224091	0.233937	1.27456	0.0248858	0.0250394	0.0242976	0.00838377	0.0189694	0.0370442	0.414916	0.0171666	0.0179362	0.853049	0.759352	0.0139748	0.0318784	14.962	0.0526467	0.105322
657	22.418	2094.37	314.225	Unknown	0.969		null	null	null	null	null	15.84	0.00827703	0.112797	0.0650359	0.0662243	0.0570869	0.0467016	0.0603217	0.0564356	0.0556187	0.0706813	0.0100705	0.0569973	0.0816694	0.0487224	0.0753923	0.083884	0.0440669	0.0586267	0.07353	0.081696	0.07662	0.0689318	0.0809928	0.0128181	0.0670534	0.0663159	0.0718207	0.00423551	0.0553027	0.112148
658	22.44	2096.73	174.143	Unknown	0.562		null	null	null	null	null	13.17	0.0228301	0.0845906	0.0207817	0.334783	0.2932	0.423287	0.170843	0.17107	0.200152	0.205703	0.0731655	0.186539	0.126889	0.0281058	0.0275544	0.0448278	0.0612753	0.0668411	0.114843	0.126004	0.119634	0.0675079	0.0639842	0.0715944	0.12243	0.11369	0.121242	0.0313101	0.0422538	0.0149115
659	22.489	2101.99	73.0514	Unknown	0.969		null	null	null	null	null	10.52	2.43769	2.42405	1.92574	1.25639	1.02217	0.823143	0.958662	0.560711	0.617452	0.772652	1.5546	3.24323	3.68745	0.40259	0.563914	0.811779	1.13889	0.763309	1.01858	2.50578	1.15405	2.27082	1.52855	1.30875	0.869275	0.674206	1.91557	1.11539	1.05741	0.937802
660	22.513	2104.6	145.104	Unknown	0.938		null	null	null	null	null	6.41	0.0648419	0.183383	0.163988	0.1271	0.117901	0.100759	0.0594206	0.113362	0.111917	0.0796367	0.109282	0.0793371	0.496314	0.0777584	0.0877607	0.12897	0.10678	0.107718	0.147258	0.163039	0.103745	0.717269	0.472676	0.279968	0.0866079	0.0662526	0.0386207	0.112758	0.0602717	0.064067
661	22.533	2106.74	51.0934	Unknown	0.938		null	null	null	null	null	32.63	0.0370402	0.0320265	0.0354746	0.047727	0.0525496	0.0659444	0.0964435	0.0485194	0.0362151	0.0429679	0.0663911	0.0637046	3.27096	0.0769617	0.0679434	0.0510764	0.0625133	0.042008	0.0833934	0.0735949	0.116907	0.0704728	0.0524515	0.0649889	0.0671901	0.06002	0.0795494	0.119481	0.0620919	0.107865
662	22.579	2111.75	58.0451	Unknown	0.625		null	null	null	null	null	16.43	0.560188	0.506383	0.043194	0.0560968	0.0706107	0.0503251	2.57881	0.437717	0.24581	0.0626516	0.0680915	0.0691887	3.28303	0.0586614	0.075974	0.534064	1.80526	0.0630041	0.100028	0.086167	0.101606	0.0613032	0.0611787	0.0721392	4.11093	0.11028	0.0826641	0.0775167	0.0607046	0.0718259
666	22.629	2117.15	214.069	Unknown	0.531		null	null	null	null	null	13.43	0.00551889	0.0460746	0.0469974	0.075437	0.0642937	0.0675619	0.00890925	0.0824266	0.0824313	0.00603574	0.111151	0.101644	0.0608051	0.114196	0.00969928	0.0554075	0.0690311	0.0680576	0.0784591	0.0871976	0.081599	0.0927679	0.0823548	0.0913638	0.103578	0.0944679	0.1029	0.126784	0.00862973	0.131851
668	22.761	2131.33	305.126	Unknown	0.75		null	null	null	null	null	419.92	56.5587	67.144	73.3301	165.894	157.14	147.912	112.911	112.241	108.141	107.563	101.503	102.986	0.200623	77.3874	75.8899	71.1437	72.8723	76.4978	49.9422	46.5669	31.9263	75.7146	61.9334	47.8438	39.706	35.3397	34.2606	200.018	168.154	190.057
669	22.763	2131.46	73.0369	Unknown	0.969		null	null	null	null	null	2013.4	92.911	103.755	110.692	157.397	152.126	151.201	149.485	145.758	144.077	159.631	158.663	163.294	3.91337	123.939	120.587	109.006	116.483	118.358	89.9675	84.0402	56.9782	124.887	107.842	86.0028	74.4813	62.4989	63.6029	197.104	182.281	185.615
670	22.764	2131.6	337.084	Unknown	0.844		null	null	null	null	null	55.36	0.315053	0.332689	0.302825	0.00608593	0.00670921	0.0199113	0.272407	0.0046841	0.0057229	0.439864	0.43925	0.00494668	0.100782	0.597674	0.00448856	0.46811	0.00304527	0.552603	0.12414	0.114754	0.00217809	0.173885	0.00925207	0.161447	0.133761	0.12703	0.130261	0.0157615	0.826059	0.0183829
673	22.802	2135.72	355.072	Unknown	0.969		null	null	null	null	null	192.72	0.396039	0.461744	0.54093	0.548139	0.542842	1.47778	0.669836	0.918261	2.81608	0.651423	0.694788	1.16781	0.331323	0.347093	0.766611	0.447547	0.554694	0.792927	0.707723	0.816353	1.37123	0.844381	1.18289	4.66746	0.770488	1.0821	4.30084	0.324978	0.333851	0.747956
674	22.802	2135.75	129.119	Unknown	0.844		null	null	null	null	null	133.75	0.430204	0.357191	15.6321	0.186044	0.101781	0.327927	23.2706	22.0801	0.0263238	0.128231	22.508	0.294538	1.1358	17.149	16.8362	0.316515	15.9018	16.7866	11.7383	10.7009	7.26171	16.9749	13.9426	11.2862	9.47182	8.01347	8.05926	0.634862	0.577151	0.610945
676	22.895	2145.73	71.1087	Unknown	0.969		null	null	null	null	null	8.23	0.592231	0.566972	0.56153	0.796414	0.695492	0.715871	0.558709	0.539505	0.545977	0.646576	0.706251	0.726815	0.957498	0.644185	0.665686	0.478481	0.539881	0.506461	0.93782	0.984857	0.911854	0.815301	0.769835	0.758263	0.689503	0.697153	0.73187	0.553628	0.522257	0.592946
679	22.957	2152.4	217.131	Unknown	0.969		null	null	null	null	null	12.73	1.04204	10.5206	1.02671	1.034	0.9619	0.149438	0.516903	0.6941	0.688047	3.71167	0.751339	0.879851	1.94139	1.18814	0.922969	0.754456	1.06052	1.06196	0.306102	0.513429	0.296367	0.612254	0.607939	0.233995	0.542199	0.26166	1.37343	1.74129	1.18116	1.78405
680	22.961	2152.76	58.0421	Unknown	0.25		null	null	null	null	null	12.02	0.103597	1.82269	0.0465564	0.022861	0.553667	0.303567	0.0248446	0.0292178	0.0301638	0.0624829	0.0641379	0.0687558	2.69055	0.0444823	0.0668457	0.109162	0.0522393	0.442228	0.070431	2.85317	0.223674	0.0641836	0.0818606	0.0762437	0.0549237	0.312119	0.0859014	0.0538136	0.0657849	0.0352209
681	22.995	2156.47	219.14	Unknown	0.469		null	null	null	null	null	25.35	0.0360258	1.05507	0.108639	0.0878801	0.0968795	0.0744655	0.0905671	0.0851738	0.073963	0.374783	0.0886317	0.0913753	0.302039	0.0401704	0.0934736	0.0943508	0.0886927	0.0714123	0.0842276	0.119112	0.0946398	0.10298	0.0731919	0.0923822	0.0967148	0.0866143	0.114733	0.114125	0.129824	0.179166
682	23.007	2157.76	396.155	Unknown	0.969		null	null	null	null	null	17.19	0.0217115	0.0304509	0.0343383	0.0296385	0.00262283	0.029065	0.0245603	0.00275847	0.025121	0.0220329	0.0360763	0.0389074	0.109606	0.00191323	0.00908289	0.0275407	0.0293202	0.029233	0.00574623	0.0364434	0.0344976	0.00676182	0.00287115	0.033505	0.0186331	0.0369034	0.0413939	0.0740645	0.0704328	0.0775242
684	23.11	2168.84	174.197	Unknown	0.938		null	null	null	null	null	9.56	0.0118874	0.0309126	0.0203936	0.0140335	0.0282145	0.0292621	0.0183608	0.017253	0.0181437	0.0170067	0.0352703	0.0191132	0.0688244	0.0145856	0.0160151	0.0182164	0.0103484	0.0243852	0.0148023	0.0246621	0.0184987	0.0149172	0.015848	0.0173983	0.011861	0.0163577	0.014302	0.113863	0.124645	0.0371328
686	23.141	2172.19	217.13	Unknown	0.875		null	null	null	null	null	11.59	0.140417	0.772461	0.394381	0.686673	0.371054	0.442999	0.174129	0.350837	0.320045	3.64804	0.678191	0.229022	2.05647	0.487964	1.01174	0.0514886	0.854849	0.283546	0.152269	0.0343576	0.0659582	0.267427	0.315499	0.192249	3.20297	0.165475	1.57342	1.23344	1.13264	1.08515
688	23.175	2175.8	147.076	Unknown	0.844		null	null	null	null	null	19.1	1.88491	0.992715	4.70185	1.39795	1.21646	1.25321	0.643639	0.676866	0.943756	0.854134	1.32149	0.863208	3.65449	1.40491	1.5457	0.669304	0.704086	0.77977	0.501182	2.70218	0.27839	0.287609	2.41534	0.257657	2.63105	0.63763	1.38466	1.38423	1.28787	1.37045
691	23.327	2192.14	147.119	Unknown	0.938		null	null	null	null	null	8.77	1.90136	0.655049	1.5374	0.187986	0.486825	0.384461	0.411518	0.185976	0.49297	0.525753	0.403498	0.455251	3.34385	0.0682615	0.426257	0.0194071	1.04485	0.0860803	0.619561	0.141216	0.237311	0.473303	0.56865	0.571601	0.69119	0.147613	0.666803	6.39766	1.37417	1.37524
694	23.365	2196.26	73.078	Unknown	0.969		null	null	null	null	null	17.53	2.61689	1.90625	1.54175	1.44318	0.89041	1.3972	1.79174	1.58987	1.52028	1.25946	1.35875	1.27845	4.26527	1.19114	1.56195	1.9397	1.17406	1.17145	0.949609	1.94868	1.99764	1.41742	0.999401	1.28012	1.1123	1.17934	0.51478	4.32691	3.92495	4.03416
696	23.461	2207.1	147.074	Unknown	0.656		null	null	null	null	null	10.03	0.110718	0.222519	0.287072	0.452949	4.96404	0.245208	11.3811	0.106665	0.0885066	0.141201	0.310303	0.246333	3.93439	0.367423	0.945941	0.24918	0.333474	0.535081	0.179314	0.00885066	0.140181	0.219956	0.143769	15.7037	0.143492	2.56998	1.15212	6.41148	7.89818	7.75129
697	23.494	2210.88	144.16	Unknown	0.969		null	null	null	null	null	9.76	0.0213338	0.0212283	0.0212932	0.0209718	0.0123735	0.0168683	0.356202	0.0124965	0.289983	0.0117005	0.0134376	0.103397	0.24539	0.00548124	0.112402	0.0142208	0.0129759	0.0126012	0.0145673	0.065172	0.0180889	0.0138361	0.0130577	0.0119282	0.0152216	0.00864371	0.0134358	0.0164533	0.014559	0.0206096
698	23.519	2213.83	299.231	Unknown	0.969		null	null	null	null	null	16.45	0.219364	0.295986	0.155211	0.310051	0.183899	0.0963623	0.0778237	0.0728225	0.0787224	0.0677789	0.105334	0.0875322	0.117893	0.0688344	0.0863489	0.142602	0.102214	0.0802195	0.132293	0.205242	0.124012	0.10946	0.0840553	0.0878437	0.0817461	0.0843589	0.0794119	0.214483	0.0931085	0.234231
701	23.612	2224.62	217.115	Unknown	0.938		null	null	null	null	null	12.21	0.202769	4.29563	1.0869	4.31605	3.90427	0.814251	0.555772	8.30056	0.613825	0.162801	0.168234	0.12938	1.67037	0.221557	1.11755	0.159472	0.326205	0.184318	0.131578	0.387487	0.0996679	0.433271	1.65849	2.73815	0.0894542	2.71414	1.39482	3.93161	8.47094	0.233259
703	23.672	2231.63	79.0755	Unknown	0.969		null	null	null	null	null	13.84	0.140653	0.373455	0.144507	0.0505354	0.0347331	0.0857945	0.17045	0.115484	0.156161	0.152569	0.184292	0.165137	7.2649	0.131725	0.0955397	0.124128	0.110922	0.128808	0.167476	0.209792	0.179728	0.177674	0.254841	0.274303	0.131045	0.157831	0.186598	0.164921	0.0914526	0.135153
704	23.693	2234.07	117.068	Unknown	0.906		null	null	null	null	null	10.61	0.130372	0.637958	1.44447	0.287503	0.27682	0.26604	0.443227	0.423427	0.0270547	0.214876	0.596555	0.540921	2.07905	0.356754	0.1166	0.0566322	0.109448	0.597492	0.610838	0.340602	0.167344	0.130411	0.093758	11.0294	0.120438	0.0718081	0.214723	0.922188	0.0145243	0.149517
705	23.702	2235.12	73.0797	Unknown	0.75		null	null	null	null	null	19.71	1.95062	0.659803	1.32482	1.39039	1.35082	1.16243	0.62719	3.60028	0.606743	0.651131	0.914063	0.824864	4.31404	1.19401	2.69012	1.46741	0.384022	0.419173	1.00664	0.284214	0.263386	1.40038	0.687638	2.89231	0.300544	0.564071	1.40253	1.00072	5.69326	0.939973
706	23.732	2238.58	207.08	Unknown	0.938		null	null	null	null	null	57.35	0.204132	0.110071	0.160714	0.109382	0.119455	0.134188	0.0709949	0.0506569	0.0386084	0.0932018	0.0544342	0.127758	3.32401	0.0701962	0.147984	0.0930651	0.0573005	0.078654	0.0751387	0.0776826	0.157532	0.109759	0.083891	0.233111	0.0618488	0.0530052	0.157748	0.098883	0.0854514	0.107502
707	23.752	2240.96	357.184	Unknown	0.781		null	null	null	null	null	17.09	1.08349	0.438948	0.391592	0.259571	0.293083	0.234848	0.153279	0.134231	0.130638	0.13117	0.150796	0.144052	0.299428	0.146112	0.101895	0.112448	0.116372	0.0956504	0.230341	0.208906	0.193726	0.228051	0.223956	0.248665	0.197897	0.202698	0.121752	0.155883	0.146089	0.136394
708	23.758	2241.65	204.11	Unknown	0.969		null	null	null	null	null	9.56	0.233699	0.09776	0.289334	0.148421	0.223578	1.58021	0.113382	4.03558	0.120231	0.83741	0.0610626	0.0520463	0.459755	0.0557148	0.242744	0.0855617	0.09949	0.111938	0.0361117	0.0586677	0.0225181	0.147445	0.151818	0.131223	0.00142928	0.0260675	0.135011	0.249281	0.585342	0.295422
709	23.794	2245.79	422.26	Unknown	0.781		null	null	null	null	null	27.1	0.071493	0.0600606	0.0623406	0.0597668	0.0660109	0.0506721	0.0537086	0.053681	0.0506493	0.0461811	0.0569194	0.0478574	0.0621464	0.0392406	0.0532027	0.0499805	0.0256049	0.0472178	0.0752041	0.0684148	0.0584078	0.0588324	0.0571077	0.0557416	0.049227	0.055177	0.0580096	0.0702391	0.0621415	0.0684596
713	23.856	2253.03	299.104	Unknown	0.844		null	null	null	null	null	29.84	0.199758	0.574617	0.50749	0.281105	0.0262877	0.237274	0.255924	0.241064	0.238384	0.199469	0.218279	0.172781	0.157548	0.0148348	0.084072	0.23779	0.222694	0.21963	0.025987	0.101037	0.149458	0.197748	0.152858	0.142672	0.113158	0.0857611	0.0453964	0.774056	1.04277	0.95775
715	23.892	2257.15	118.144	Unknown	0.969		null	null	null	null	null	7.29	7.29637	0.0718662	0.131908	0.087619	0.0862236	0.124319	0.879875	0.100988	0.839692	0.879602	0.180785	0.144878	0.540678	0.0143785	0.13161	0.0886267	0.162885	0.105624	0.215496	0.277307	0.161826	1.1504	1.05608	0.139686	0.148548	0.796534	0.823585	0.169633	0.736323	0.7555
719	23.992	2268.89	131.101	Unknown	0.312		null	null	null	null	null	10.58	0.614568	0.489424	0.294484	0.616726	0.557744	0.542144	0.501445	0.482567	0.507484	0.595824	0.637217	0.647593	1.29717	0.559061	0.584966	0.446142	0.441968	0.471862	0.818611	0.798233	0.81417	0.755916	0.68763	0.704609	0.721287	0.63278	0.68006	0.499568	0.440775	0.485507
720	24.029	2273.17	239.175	Unknown	0.312		null	null	null	null	null	56.85	1.2692	0.425116	0.312818	0.0722535	0.0701011	0.0393175	0.0252292	0.0246846	0.016582	0.0172935	0.0163946	0.0132111	0.39144	0.0132764	0.0126945	0.156447	0.109743	0.0832158	0.0506902	0.0500843	0.0426267	0.0245654	0.0168835	0.0291513	0.0145343	0.0109085	0.0159829	0.0128162	0.0177107	0.0118032
721	24.029	2273.18	204.156	Unknown	0.719		null	null	null	null	null	5.99	0.149488	0.186397	0.179496	0.12094	0.489261	0.131848	0.284084	0.138517	0.154472	0.373036	0.16966	0.171186	0.557847	0.195102	0.18373	0.175777	0.1978	0.284324	0.203179	0.204215	0.508425	0.0642999	0.224612	0.44238	0.176608	0.188776	0.219643	0.248601	0.197278	0.365121
723	24.071	2278.04	217.13	Unknown	0.906		null	null	null	null	null	12.81	0.18015	0.685427	0.831149	0.185589	2.29209	0.175313	0.199205	0.20638	0.226336	0.322234	0.282816	0.277528	1.72278	0.315679	0.371601	0.18115	0.227236	0.240204	0.37333	0.362147	0.369668	2.36411	0.275652	76.7553	0.304766	0.6084	0.368771	0.199233	0.22093	0.259218
724	24.094	2280.66	131.099	Unknown	0.531		null	null	null	null	null	7.79	0.137739	0.0889243	0.0470694	0.0710228	0.0775096	0.0788986	0.0295028	0.0383377	0.164392	0.0910221	0.123968	0.168779	1.12889	0.0951202	0.115341	0.058316	0.0441505	0.108268	0.102113	0.120876	0.184521	0.0504748	0.136217	4.99748	0.0778738	0.115747	0.61244	0.0196967	0.0242267	0.0427914
725	24.1	2281.44	355.073	Unknown	0.938		null	null	null	null	null	130.07	0.277763	0.313959	0.400631	0.417574	0.437094	1.43589	0.472971	0.685473	2.24237	0.497347	0.57887	1.21255	0.514963	0.186768	0.752571	0.317751	0.377684	0.6553	0.599096	0.619428	1.51214	0.577142	0.841058	4.43516	0.566091	0.838183	3.30213	0.189909	0.230702	0.721234
726	24.157	2288.04	348.183	Unknown	0.656		null	null	null	null	null	20.85	0.0294272	0.0355237	0.0351888	0.0605041	0.00388782	0.0556115	0.0597212	0.0511567	0.0543549	0.0527509	0.0651584	0.0656261	0.131416	0.0577103	0.0664758	0.0454433	0.046781	0.0471371	0.0738686	0.0871547	0.0825372	0.0810324	0.0708683	0.0713859	0.0716434	0.0603637	0.0670232	0.0591345	0.0607499	0.0694901
728	24.189	2291.78	241.173	Unknown	0.969		null	null	null	null	null	24.6	0.694629	0.218262	0.161437	0.0797491	0.0689777	0.0567411	0.0085506	0.00969301	0.0260915	0.0215359	0.0214688	0.0388698	0.281942	0.0109968	0.0127513	0.0863234	0.0104893	0.0508256	0.0544319	0.0483041	0.0469779	0.0196107	0.0209853	0.0071499	0.0135694	0.0102351	0.00935218	0.0236251	0.00884809	0.0341405
729	24.196	2292.52	73.0827	Unknown	0.281		null	null	null	null	null	9.49	0.388028	0.306813	0.343007	0.29766	0.349232	0.843386	0.270136	0.210669	5.21236	0.314953	0.263587	0.640273	2.60385	0.651313	0.180305	0.237509	0.272023	0.247203	0.705398	0.223105	0.75247	0.319277	0.358714	1.26153	0.553172	1.48028	0.283991	3.04934	0.692731	0.69538
731	24.264	2300.51	277.13	Unknown	0.438		null	null	null	null	null	8.39	0.0523808	0.0847336	0.0573004	0.0454809	0.0329915	0.0524195	0.0611473	0.0486566	0.061098	0.0723135	0.0833481	0.0770421	0.340995	0.0724729	0.0689135	0.0395889	0.0559513	0.0626703	0.0822085	0.0488985	0.0856107	0.0629096	0.0500925	0.0856104	0.0755326	0.0687566	0.0870888	0.0720544	0.0538797	0.0776053
733	24.277	2301.98	299.067	Unknown	0.312		null	null	null	null	null	10.4	0.400534	0.742647	0.704863	0.312503	0.219859	0.221485	0.182179	0.223367	0.168012	0.179476	0.145068	0.122097	0.16193	0.0301675	0.055941	0.42717	0.0361398	0.418845	0.0965835	0.0928393	0.0496941	0.245108	0.171039	0.131311	0.097116	0.0656454	0.0658347	0.764667	0.843016	0.750662
735	24.353	2310.78	204.104	Unknown	1		null	null	null	null	null	8.27	0.338149	0.961447	1.71012	1.29904	1.1804	0.963518	0.853699	0.894507	0.914092	0.890638	0.896946	0.760639	0.928331	0.786801	0.750746	1.07785	1.14779	1.13812	0.503935	0.476882	0.195283	0.167773	0.506897	0.115155	0.456676	0.416542	0.423428	0.422822	2.25932	2.29284
736	24.388	2314.92	204.107	Unknown	0.594		null	null	null	null	null	12.18	0.912432	0.961447	1.69415	1.04508	1.1804	1.21926	1.00144	0.901331	0.92403	0.892277	0.896946	0.937153	0.733202	0.787142	1.09564	1.07785	1.14779	1.13861	0.506422	0.476882	0.198291	1.25806	0.506897	0.455903	1.14673	0.419703	0.423428	2.3916	1.4758	2.29284
737	24.392	2315.34	217.146	Unknown	0.969		null	null	null	null	null	10.79	1.13184	0.30367	0.210856	0.426899	0.41216	0.742741	0.819697	0.167872	0.19298	0.840977	0.39525	0.850505	1.5249	0.338552	0.193797	0.397606	0.238381	0.392861	0.163439	0.203428	0.267093	0.533676	1.05597	1.79394	0.211714	0.185432	0.579289	0.348217	0.317446	0.345524
739	24.505	2328.52	73.0626	Unknown	0.969		null	null	null	null	null	22.36	0.561643	1.53099	0.27867	0.253453	0.106755	0.633935	0.521595	1.5436	0.524878	0.274425	0.273008	0.277881	4.21219	0.22051	0.334005	0.284309	0.246134	0.320442	1.53192	1.27959	0.456162	0.520466	1.02165	3.04059	8.9104	0.274773	1.01999	2.5476	1.95684	2.00658
740	24.539	2332.45	58.0261	Unknown	0.406		null	null	null	null	null	10.42	0.0291893	0.035792	4.75243	0.0415461	0.0205415	0.0367794	0.0643866	0.0399519	0.059382	0.0623001	0.055859	0.0462511	3.08153	0.053823	0.06734	1.25222	0.026136	0.0283434	0.0819024	0.460991	0.0613929	0.0370938	0.0848966	0.0709295	0.11272	0.0490723	0.073226	0.0319979	0.0299203	0.0389345
741	24.584	2337.63	267.986	Unknown	0.438		null	null	null	null	null	7.9	0.0126985	0.0111135	0.0129262	0.00797811	0.0106979	0.00616249	0.00579708	0.0110492	0.00899413	0.0132388	0.0107464	0.0173557	0.521934	0.0165456	0.0261582	0.0107998	0.00821425	0.0100395	0.0112399	0.0217954	0.0141762	0.013157	0.015271	0.0259637	0.0136166	0.0108353	0.0138359	0.0138796	0.0158288	0.0213814
743	24.654	2345.77	255.194	Unknown	0.688		null	null	null	null	null	25.01	1.09703	0.360431	0.286085	0.0914933	0.0962529	0.0708127	0.0353974	0.0251845	0.0164292	0.0199685	0.0219387	0.0243341	0.933851	0.0143029	0.0147614	0.134362	0.102103	0.0791255	0.052326	0.0452372	0.039317	0.0288783	0.0246525	0.0251969	0.018517	0.0193104	0.0250436	0.0194269	0.0209964	0.0144425
744	24.657	2346.13	121.133	Unknown	0.938		null	null	null	null	null	8.84	0.163538	3.4601	2.7752	0.458076	0.575313	0.258205	0.168008	0.146988	0.0993759	0.0162325	0.0808271	0.0676893	0.635502	0.0147672	0.0394962	0.271225	0.81859	0.0162645	0.375653	0.276455	0.0241229	0.102675	0.0863666	0.020048	0.0527766	0.0617772	0.0589932	0.013309	0.043488	0.0127323
745	24.718	2353.24	73.0596	Unknown	0.969		null	null	null	null	null	10.09	8.80299	0.355865	7.60967	1.21561	0.985983	4.89326	9.0488	0.594827	1.21895	0.753201	4.35935	1.45238	3.34651	7.93084	1.74937	1.99625	1.68333	6.40059	1.67965	1.53138	2.70663	1.5554	2.5847	1.89641	1.78664	0.329616	0.552451	4.26528	2.63849	23.9575
746	24.722	2353.67	75.0693	Unknown	0.5		null	null	null	null	null	10.91	1.16219	0.26813	0.196734	0.122879	0.0963504	0.534841	0.751086	0.426752	0.467857	0.507201	0.122628	0.448266	6.94474	0.659293	0.548672	0.110941	0.608675	0.613613	0.258398	0.237759	0.223364	0.44716	0.118968	0.328901	0.305937	0.342504	0.245357	2.23533	2.13589	2.26438
747	24.744	2356.22	73.0547	Unknown	0.719		null	null	null	null	null	6.9	8.80299	8.02952	0.334466	5.50497	5.00565	4.89326	9.0488	4.00419	3.76905	4.00359	4.35935	3.99834	4.71654	7.93084	4.3231	5.97508	6.37287	6.40059	1.67965	1.53138	2.70663	2.52277	2.17316	1.89641	2.14727	1.98697	0.552451	25.0399	23.7492	23.9575
750	24.785	2361.02	245.133	Unknown	0.844		null	null	null	null	null	10.15	0.0869028	0.00969808	0.00943924	0.0523109	0.0439573	0.0414429	0.0538764	0.0498134	0.0475062	0.0564058	0.0862071	0.0588832	0.138921	0.0526705	0.0588985	0.0471168	0.0885177	0.0473789	0.0642654	0.0646622	0.0741587	0.058721	0.0632973	0.0561999	0.0559788	0.0645026	0.0476637	0.267399	0.0176461	0.0668297
751	24.816	2364.65	299.053	Unknown	0.25		null	null	null	null	null	11.47	0.0105868	0.0169511	0.0110151	0.0495443	0.0157006	0.0116296	0.0147306	0.0133355	0.0126221	0.0211858	0.0184128	0.014796	0.252474	0.0169155	0.0182395	0.0109418	0.00732513	0.0177072	0.0134647	0.0127131	0.0102005	0.0168913	0.025179	0.0248875	0.0104855	0.0171322	0.0196373	0.016733	0.0102781	0.0190124
752	24.881	2372.23	241.176	Unknown	0.969		null	null	null	null	null	424.88	24.6139	6.52826	5.10436	0.753107	0.946416	0.412961	0.222513	0.204762	0.153269	0.0797705	0.0965507	0.0869179	0.148822	0.0488558	0.0356849	2.10758	1.41343	0.987618	0.512774	0.402908	0.387058	0.131099	0.112234	0.101583	0.0713415	0.0713581	0.0633661	0.0614104	0.0376163	0.0441125
754	24.977	2383.38	239.174	Unknown	0.938		null	null	null	null	null	7.4	0.394482	0.0870217	0.197975	0.00390756	0.0365024	0.0351305	0.0195635	0.0183689	0.0207634	0.00672666	0.0118073	0.0114349	0.284878	0.00409823	0.0134983	0.0264047	0.0797912	0.0517267	0.00822568	0.016428	0.0178522	0.0208414	0.0239174	0.0246756	0.00485747	0.0103613	0.00614828	0.0104629	0.0126365	0.0118546
755	25.02	2388.37	241.187	Unknown	0.875		null	null	null	null	null	138.13	7.92408	2.2426	1.68234	0.243775	0.31304	0.144955	0.0841573	0.0711266	0.0443124	0.028952	0.0375768	0.0300973	0.111208	0.019934	0.0251713	0.711466	0.501863	0.331048	0.18418	0.154972	0.141173	0.0436236	0.0442447	0.0355387	0.0123253	0.0107088	0.026893	0.00874697	0.0145199	0.00662859
756	25.041	2390.78	237.149	Unknown	0.969		null	null	null	null	null	64.27	2.85794	0.942579	0.744413	0.180634	0.00458385	0.103311	0.0681535	0.0597362	0.0475469	0.0426846	0.0490142	0.0436587	0.198106	0.0292263	0.00557291	0.386412	0.277392	0.20755	0.147269	0.126623	0.108158	0.0511202	0.0479118	0.0459868	0.0263302	0.036432	0.008886	0.00667324	0.00256831	0.0312166
757	25.084	2395.81	217.127	Unknown	0.969		null	null	null	null	null	11.65	0.615468	0.082568	0.59801	2.10208	0.553673	0.582984	0.549044	0.890906	0.676528	0.785764	0.863641	0.8375	1.48168	0.854528	0.674522	0.678804	0.638087	0.645299	1.01503	1.07761	1.09267	0.887816	2.79699	0.110214	0.864396	0.85876	0.618215	0.816123	2.82064	0.835917
759	25.099	2397.55	71.1136	Unknown	0.938		null	null	null	null	null	7.76	0.372471	0.159608	0.311199	0.377545	0.173531	0.379534	0.292502	0.140431	0.274662	0.350309	0.347392	0.372211	1.19611	0.331118	0.32142	0.238156	0.254741	0.256638	0.455388	0.468686	0.469636	0.379096	0.360848	0.407335	0.356204	0.356206	0.384723	0.301988	0.522493	0.298165
764	25.299	2422.42	221.101	Unknown	0.969		null	null	null	null	null	42.26	0.20533	0.240624	0.402754	0.356719	0.416191	1.97399	0.34102	0.650437	2.72798	0.351191	0.440076	1.72608	1.07554	0.236582	1.27727	0.196221	0.316046	0.807302	0.420879	0.509846	2.17812	0.362883	0.747231	5.45434	0.408437	0.743443	3.70219	0.225613	0.311746	1.19611
766	25.327	2425.93	387.115	Unknown	0.875		null	null	null	null	null	85	0.328876	0.70108	0.00882906	0.450641	0.147309	0.339753	0.293275	0.261229	0.277026	0.152488	0.0590193	0.100474	0.0876513	0.0106921	0.0135499	0.468676	0.465348	0.196411	0.0354335	0.0881002	0.0163203	0.276297	0.18415	0.137044	0.0903103	0.0240102	0.0651009	0.765336	0.841662	0.317233
775	25.532	2451.55	161.074	Unknown	0.969		null	null	null	null	null	201.56	2.34153	2.18144	2.25519	2.31283	2.1645	5.27949	2.59762	2.58195	2.64155	3.23232	3.48171	3.47878	0.829256	3.45122	3.34336	5.43786	2.59971	2.63472	10.2317	4.30521	4.30304	3.65364	3.61052	3.86454	3.70851	3.91536	3.8964	2.76965	6.18166	2.75669
779	25.675	2469.32	205.151	Unknown	0.562		null	null	null	null	null	18.54	6.58901	1.62271	1.73709	0.782895	1.33747	0.608854	1.99219	1.95406	0.618921	2.14531	2.23606	2.29036	1.28121	2.29701	2.58547	1.88797	1.69941	2.0352	13.2551	3.2498	3.491	2.3085	2.33939	2.66894	11.5502	2.55339	2.40565	2.18969	2.06202	2.10711
787	25.833	2489.13	73.0466	Unknown	0.688		null	null	null	null	null	19.59	0.463512	0.528344	0.614838	1.90284	0.720749	0.766554	2.27955	2.2496	0.932083	1.02752	1.11777	1.54901	4.15759	1.38626	1.92416	2.8059	2.48017	1.59696	0.156695	2.86667	3.02125	0.857466	0.916946	1.02132	0.888208	0.00281858	2.70907	3.33906	3.24357	3.19948
788	25.839	2489.91	221.099	Unknown	0.688		null	null	null	null	null	17.18	0.0295898	0.286337	0.319255	0.392638	0.0222382	0.508362	0.477785	0.504715	0.68994	0.511775	0.672254	0.864375	0.850468	0.664511	0.995567	0.279661	0.280521	0.385403	0.348453	0.454379	0.521571	0.574925	0.549211	0.700392	0.506657	0.503658	0.563086	1.18751	1.0547	1.07367
795	26.073	2519.16	146.113	Unknown	0.281		null	null	null	null	null	14.23	0.688192	0.277183	0.100439	0.0385883	0.0494818	0.0369882	0.0316105	0.0528992	0.0346625	0.0920324	0.0548453	0.0489386	0.417944	0.043441	0.034869	0.109755	0.0540135	0.177379	0.0820045	0.0501405	0.0840639	0.031157	0.059327	0.0346334	0.0289221	0.0426967	0.028603	0.0258273	0.0274983	0.0346371
801	26.167	2530.92	72.0056	Unknown	0.438		null	null	null	null	null	38.53	0.518922	0.510482	0.481847	0.838079	0.452039	0.236308	0.804279	0.389028	0.565985	1.23849	1.07632	0.387392	1.66192	0.296206	0.647841	0.600667	0.356789	0.376697	0.21723	0.669901	1.71189	3.43412	0.621964	0.26573	0.00341572	0.865164	0.518495	0.463811	0.619692	0.0341572
802	26.198	2534.73	216.095	Unknown	0.438		null	null	null	null	null	18.63	0.00989407	0.676093	0.786918	1.82416	1.78299	1.64068	3.12328	1.57098	1.01978	5.00225	0.00989407	2.90996	0.0989407	0.95268	3.3824	1.94903	1.07292	1.7316	2.87255	1.38763	0.00989407	2.01191	0.502213	1.84705	6.25872	2.67279	1.91633	1.1118	3.61019	1.20385
811	26.399	2559.9	319.163	Unknown	0.812		null	null	null	null	null	43.08	4.44247	0.357144	4.49285	4.69726	0.470469	0.487642	0.545008	0.532873	0.554064	0.682354	0.724939	0.763335	0.574615	0.752471	0.680667	0.470986	0.522561	0.528859	0.965963	0.932288	0.977609	0.748446	0.745904	0.834295	0.762315	0.861738	0.809676	5.61615	0.530384	5.78099
814	26.452	2566.53	73.0711	Unknown	0.875		null	null	null	null	null	8.13	0.393154	0.222411	0.242653	0.296344	0.165594	5.02967	0.24112	1.15303	6.57615	0.386919	0.643006	1.17572	5.61684	0.597157	8.68404	0.101983	0.468188	1.68149	0.516578	0.975344	7.51698	16.8171	1.00822	19.5375	5.70938	1.6235	9.81125	0.209887	0.5123	4.01527
816	26.494	2571.76	73.0753	Unknown	0.406		null	null	null	null	null	14.67	129.295	7.87094	6.05391	3.1471	2.27042	1.98908	5.62597	3.76762	1.92217	5.86999	15.1763	3.90275	5.97729	2.53277	3.40357	1.48418	1.98026	1.82475	6.10701	8.31896	10.0059	16.8171	14.4411	17.8845	2.68489	5.64507	5.03681	2.48323	3.97	0.02448
824	26.773	2607.15	254.194	Unknown	0.312		null	null	null	null	null	66.38	1.63755	0.606034	0.463303	0.0873488	0.0984695	0.0520051	0.0420935	0.0322935	0.0268325	0.0392452	0.0358356	0.0329732	2.0857	0.0214716	0.0200783	0.195259	0.142235	0.100795	0.0789009	0.0628193	0.0564829	0.0471765	0.0275558	0.0391286	0.0279485	0.0304454	0.0307533	0.0245533	0.021375	0.019241
825	26.81	2612.13	243.147	Unknown	0.719		null	null	null	null	null	14.47	0.0573831	0.0497057	0.0658462	0.0323186	0.0678013	0.0551544	1.73062	1.68905	1.69396	0.0214647	0.0306897	2.18619	0.654073	2.14982	2.21962	0.0383437	0.0315315	0.00871471	2.80866	2.58621	0.0837425	2.37858	0.0712665	0.0326763	0.041368	0.0419494	2.60586	0.108804	0.0916936	1.79549
827	26.857	2618.51	445.217	Unknown	0.625		null	null	null	null	null	47	0.239186	0.109056	0.0943532	0.0293603	0.0320803	0.0200737	0.0118286	0.0165891	0.0119372	0.014911	0.00869015	0.00932256	0.0334631	0.00151728	0.00925396	0.0512012	0.0382344	0.0341615	0.0297899	0.0245431	0.0254677	0.0102582	0.00978774	0.012792	0.0109829	0.00272214	0.0056459	0.0137683	0.0178471	0.0031842
833	27.066	2646.74	173.15	Unknown	0.969		null	null	null	null	null	23.74	0.726427	0.805867	0.813759	0.674304	0.590549	0.03834	0.0346083	0.515168	0.0254376	0.0584095	0.54539	0.422543	0.445939	0.057341	0.147305	0.523424	0.539405	0.534669	0.500812	0.510119	0.0435788	0.51488	0.428122	0.488962	0.349257	0.327075	0.340419	0.400868	0.408302	0.390665
834	27.241	2670.39	73.0434	Unknown	0.938		null	null	null	null	null	16.56	9.46293	10.1112	10.9332	10.2553	9.43408	10.1435	6.02662	5.54614	5.74336	4.22648	4.53447	4.22197	4.04731	3.46309	3.42858	7.0583	6.97787	7.4643	1.02584	0.919708	0.856918	1.92863	1.58982	1.58851	1.9535	2.13317	1.99529	18.4076	16.9565	17.8735
836	27.264	2673.49	73.0562	Unknown	0.969		null	null	null	null	null	96.74	9.46293	10.1112	10.9332	10.2553	9.43408	10.1435	6.02662	5.54614	5.74336	0.838529	0.818226	0.902181	6.10369	3.46309	3.42858	7.0583	0.67468	7.4643	0.705536	0.549176	0.856918	0.572514	0.401668	0.209258	0.348279	0.881563	0.577155	18.4076	16.9565	17.8735
838	27.384	2689.7	599.354	Unknown	0.281		null	null	null	null	null	45.88	0.000297947	0.113357	0.129305	0.141769	0.138537	0.139664	0.161266	0.142124	0.169395	0.193972	0.18582	0.20695	0.0399012	0.186603	0.181685	0.142064	0.145998	0.148709	0.255393	0.000818688	0.253025	0.209105	0.118879	0.228495	0.199022	0.000403665	0.21742	0.163358	0.00093679	0.152406
840	27.439	2697.13	217.099	Unknown	0.844		null	null	null	null	null	140.96	6.38099	6.09139	6.82	6.92659	6.58725	6.89349	8.05306	166.845	8.22767	10.318	10.5536	10.5785	2.11935	9.74982	9.62659	6.85376	96.6193	7.74233	13.2077	12.4655	13.1305	10.2948	142.436	11.9343	10.9847	11.8374	11.6277	8.91115	7.58623	184.026
843	27.5	2705.44	73.0683	Unknown	0.969		null	null	null	null	null	94.47	147.014	139.54	150.916	153.62	152.571	151.133	207.097	204.706	204.612	208.398	21.9314	219.498	5.28995	241.009	238.59	142.928	153.614	155.335	201.879	170.768	127.2	225.13	223.045	211.292	178.667	158.826	158.947	221.74	211.524	14.2598
844	27.592	2717.82	204.108	Unknown	0.844		null	null	null	null	null	56.62	1.34634	1.49278	1.6298	0.637138	0.540768	0.46625	0.958882	0.836183	0.839017	0.492338	0.538497	0.490371	0.807174	0.442872	0.415722	0.922217	0.894403	0.878391	0.30414	0.222244	0.198464	0.666155	0.475228	11.2727	0.492504	0.395356	6.35867	2.14164	1.96841	2.04864
845	27.611	2720.44	355.063	Unknown	0.906		null	null	null	null	null	57.74	0.0784038	0.161435	0.421611	0.222507	0.276936	2.12523	0.115276	0.379521	2.08271	0.0685876	0.170072	1.50967	1.31168	0.0206447	1.04023	0.0783406	0.227725	0.988243	0.172389	0.256825	2.3278	0.126234	0.305284	3.52092	0.146434	0.268489	1.98781	0.233494	0.367823	2.09831
848	27.776	2742.71	221.122	Unknown	0.438		null	null	null	null	null	11.65	0.0323903	0.135376	0.0293264	0.0625194	0.0495246	0.053489	0.0497449	0.0518644	0.064746	0.0199586	0.0259775	0.0410148	1.36919	0.169829	0.0136198	0.0443536	0.0210107	0.0449939	0.0297302	0.0264266	2.21031	0.0452736	0.0308805	0.0482564	0.0994705	0.302169	0.00912142	0.244385	0.210015	0.230981
850	27.81	2747.28	204.113	Unknown	0.969		null	null	null	null	null	18.7	1.28529	2.01662	1.95451	3.59386	3.46683	3.53045	2.08064	2.0202	1.99832	1.66224	1.67385	1.5543	0.84457	1.40929	1.29887	1.96048	2.05032	2.35939	0.470635	0.385031	0.306285	1.04326	0.821002	0.73075	0.863179	0.572457	0.591283	22.3055	21.0524	22.4008
857	28.06	2781.12	289.134	Unknown	0.906		null	null	null	null	null	133.4	0.280705	0.350986	0.380475	0.437847	0.40966	0.427359	0.311762	0.296058	0.287598	0.276434	0.289521	0.250324	0.239251	0.179435	0.190629	0.251419	0.274374	0.269909	0.0630178	0.0495673	0.038258	0.13669	0.0984232	0.0956765	0.0878593	0.0654722	0.0819546	1.38581	1.21559	1.27781
867	28.274	2810.32	72.081	Unknown	0.375		null	null	null	null	null	30.02	0.172698	0.158835	0.211162	0.161647	0.160371	0.161256	0.209633	0.215426	0.142387	0.30153	0.24469	0.36627	1.55356	0.674165	0.242008	0.126323	0.167402	0.186376	0.296783	0.415006	0.468349	0.160641	1.09849	0.282761	1.75338	0.20286	0.278292	0.261548	0.17362	0.264457
868	28.3	2813.93	217.122	Unknown	0.906		null	null	null	null	null	11.37	0.877624	0.785711	0.117477	0.820448	0.808422	0.142745	0.124439	0.19936	0.289052	0.158744	0.232612	0.204216	1.21645	0.241809	0.225466	0.868038	0.392959	0.903423	0.400523	0.395145	0.0953531	0.513366	0.188847	0.656685	0.333394	0.354854	0.340288	1.14477	0.92112	0.598059
872	28.476	2838.57	204.108	Unknown	0.938		null	null	null	null	null	7.59	0.976502	1.305	1.60874	1.8123	1.77025	1.78021	1.05897	1.03199	1.03531	0.659701	0.707616	0.636234	0.7966	0.41104	0.436465	1.39683	1.49782	1.63519	0.247216	0.224132	0.0512391	0.39484	0.379834	0.263077	0.325749	0.301006	0.302806	6.73143	5.9469	6.79162
874	28.596	2855.36	69.0737	Unknown	0.906		null	null	null	null	null	9.37	1.51075	1.45846	1.39495	0.70851	0.62988	0.638548	0.551319	0.518447	0.562055	0.715586	0.68312	0.700566	2.49761	0.520063	0.509664	0.727895	0.772148	0.732909	0.996429	0.952284	0.914925	1.01225	1.00023	1.10308	0.576538	0.591795	0.599701	0.698972	0.580219	0.658204
878	28.666	2865.13	221.095	Unknown	0.906		null	null	null	null	null	19.97	0.0881911	0.141991	0.360844	0.163974	0.202586	1.30191	0.118305	0.264359	1.22432	0.0358405	0.147385	1.0807	1.46996	0.0258362	0.44267	0.0532305	0.174003	0.706569	0.157322	0.248581	1.89475	0.100394	0.251427	2.19985	0.0423771	0.250015	1.22878	0.0207803	0.0531398	0.925317
879	28.707	2870.86	207.05	Unknown	0.875		null	null	null	null	null	11.94	0.12488	0.100165	0.0541702	0.0879629	0.13723	0.543987	0.156648	0.158203	0.485878	0.134902	0.136527	0.505343	21.8118	0.0895781	0.316239	0.100085	0.160308	0.357051	0.246319	0.174871	0.91226	0.10916	0.16939	0.854542	0.111833	0.304047	0.541759	0.16224	0.0824243	0.386596
880	28.786	2881.94	204.106	Unknown	0.969		null	null	null	null	null	16.24	1.0279	1.38179	1.59632	1.18287	1.11294	1.14939	0.550077	0.532893	0.536854	0.331531	0.311789	0.28491	0.80613	0.204899	0.171308	1.38364	1.43017	1.49519	0.183958	0.140074	0.0822733	0.178321	0.17078	0.119683	0.23952	0.225225	0.237158	3.65228	3.23284	3.62825
886	29.1	2925.92	217.129	Unknown	0.719		null	null	null	null	null	17.16	0.101581	0.225066	0.185059	0.152806	0.388007	0.169751	0.105804	0.0855461	0.0986666	0.128537	1.83909	0.113903	2.20012	0.0869146	0.104542	0.138916	0.479702	0.165204	0.110066	0.172291	0.0801804	0.109556	0.0634209	0.0948625	0.126834	0.0745404	0.202347	0.775376	0.653608	0.787858
895	30.284	3077.84	205.128	Unknown	0.5		null	null	null	null	null	6.2	0.314236	0.0342934	0.0134287	0.0657815	0.0445465	0.0480157	0.0238606	0.0218929	0.0249466	0.0240619	0.0348336	0.0204939	2.06371	0.0348075	0.0359829	0.0287941	0.0259804	0.0392258	0.0260187	0.0336434	0.0365014	0.0545466	0.0391434	0.117069	0.0352594	0.0837987	0.0480816	0.124028	0.0465601	0.798909
896	30.612	3116.93	204.13	Unknown	0.969		null	null	null	null	null	4.39	0.0301961	0.0271349	0.0212309	0.0191542	0.0281476	0.0228583	0.0144508	0.021801	0.01789	0.02214	0.0161884	0.0241861	1.1733	0.0192503	0.0144011	0.0274727	0.0262526	0.0288618	0.0288316	0.0315365	0.107374	0.0238637	0.0221011	0.0271434	0.0227179	0.0210873	0.0493509	0.376423	0.032327	0.0204553
898	31.229	3190.19	217.116	Unknown	0.906		null	null	null	null	null	5.4	0.091515	0.551154	0.277833	0.225259	0.214157	0.258914	1.76665	0.0994347	0.108439	0.0908984	0.0727426	0.104883	1.85966	0.0169736	0.0881494	0.224792	0.247215	0.0766287	0.375327	0.110791	0.128272	0.758419	0.207293	2.19477	0.0937492	0.475803	0.0785775	0.063443	4.54751	0.0606386
902	31.94	3256.72	217.112	Unknown	0.406		null	null	null	null	null	5.24	0.0548222	0.0535496	0.162592	0.0867491	0.0543214	0.0485272	0.0256717	0.0378801	0.0636169	0.0282966	0.0163398	0.0190445	1.88219	0.028918	0.0327654	0.0743827	0.0628682	1.56098	0.0276715	0.0525865	0.0768712	0.0448881	0.252689	0.185292	0.030267	0.0228967	0.0138074	0.0248742	0.0145743	4.50614

## Sheet: identified
													C-T0	C-T0	C-T0	C-T1	C-T1	C-T1	C-T2	C-T2	C-T2	C-T3	C-T3	C-T3	C-T4	C-T4	C-T4	T-T0	T-T0	T-T0	T-T1	T-T1	T-T1	T-T2	T-T2	T-T2	T-T3	T-T3	T-T3	T-T4	T-T4	T-T4
													Sample	Sample	Sample	Sample	Sample	Sample	Sample	Sample	Sample	Sample	Sample	Sample	Sample	Sample	Sample	Sample	Sample	Sample	Sample	Sample	Sample	Sample	Sample	Sample	Sample	Sample	Sample	Sample	Sample	Sample
													3	4	5	6	7	8	9	10	11	12	13	14	15	16	17	18	19	20	21	22	23	24	25	26	27	28	29	30	31	32
													1	1	1	1	1	1	1	1	1	1	1	1	1	1	1	1	1	1	1	1	1	1	1	1	1	1	1	1	1	1
Alignment ID	Average Rt(min)	Average RI	Quant mass	Metabolite name	Fill %	Comment	Total score	RI similarity	Total spectrum similarity	Dot product	Reverse dot product	S/N average	C-T0-1	C-T0-2	C-T0-3	C-T1-1	C-T1-2	C-T1-3	C-T2-1	C-T2-2	C-T2-3	C-T3-1	C-T3-2	C-T3-3	C-T4-1	C-T4-2	C-T4-3	T-T0-1	T-T0-2	T-T0-3	T-T1-1	T-T1-2	T-T1-3	T-T2-1	T-T2-2	T-T2-3	T-T3-1	T-T3-2	T-T3-3	T-T4-1	T-T4-2	T-T4-3
74	9.573	982.34	207.049	#Siloxane-ID Uncertain	0.969	no	99.3	17	99.3	99.2	98.9	153.76	5.8574	7.01677	6.80614	6.69858	6.94846	6.55729	7.25085	7.38727	7.83104	7.54234	8.80466	9.37148	2.2445	8.57087	10.2897	6.86257	7.10444	7.34485	10.7601	12.4734	13.5307	8.54901	8.64135	10.1565	9.63082	9.75537	10.7257	9.60068	7.16021	7.36264
517	19.826	1831.93	204.106	(-)-Shikimic acid	0.969	ok	93.1	67.4	93.1	92.3	92.3	317.98	47.4708	55.1525	50.308	48.9227	40.806	39.9284	33.6338	31.1034	31.6957	34.3316	40.8592	33.9264	1.40841	39.0248	37.6568	38.3575	39.0711	41.7721	12.141	12.2791	9.39652	29.8878	25.6147	21.092	21.7499	19.1873	17.6876	183.08	176.529	182.973
528	19.958	1844.91	204.117	(-)-Shikimic acid; GC-EI-TOF; MS; 4 TMS; BP	0.688	no	84.2	52.9	84.2	84.5	80.4	105.53	9.25001	9.82124	9.42431	8.65482	7.37881	7.37925	6.43131	6.28056	6.27381	5.77867	6.52952	5.92683	1.27687	4.46911	0.165537	8.7231	8.313	8.96574	3.16427	3.17452	1.63678	11.3371	8.51647	5.23435	2.14955	1.67898	1.64653	3.70069	26.1002	26.5416
421	17.958	1663.53	174.137	1,2 Diaminopropane	0.781	ok	90.4	92.8	90.4	90.3	94	34.14	0.926148	0.441932	0.468076	1.19134	1.13039	1.0602	0.799247	0.822568	0.862576	0.558256	0.477252	0.612107	0.0592	0.498494	0.463865	0.681629	0.717868	0.744634	1.27357	1.22934	1.18275	1.05351	1.03928	1.01162	0.413114	0.969167	0.981572	1.11139	1.08938	1.09759
148	12.321	1239.8	103.065	1,3-Dihydroxyacetone dimer	0.938	ok	75.4	99.8	75.4	70.2	70.9	6.64	2.18426	2.5283	2.47183	2.87063	1.34728	1.21307	1.27942	0.768033	0.443791	4.45187	11.4471	2.38125	1.75083	0.771677	0.640196	1.75133	0.680819	0.688248	0.549849	1.05584	1.35392	2.43962	1.75509	2.47809	1.80371	1.66258	1.22227	3.11185	7.93445	3.74528
512	19.711	1820.7	295.082	1,4-Benzenedicarboxylic acid	0.938	ok	96.1	93.7	96.1	93.9	98.8	581.28	18.2029	6.09424	5.44169	2.17328	2.51469	2.05541	1.71883	1.71086	1.49845	1.84673	2.46343	1.99915	0.261228	1.17458	1.08176	3.23803	2.78567	2.45679	2.58276	2.38753	2.29656	1.63162	1.50064	1.63956	1.57528	1.37992	1.3792	1.7918	1.34091	1.40542
553	20.304	1878.84	217.113	1,5-Anhydeo glucitol	0.438	no	73.7	99.8	73.7	77.5	62.9	160.14	139.769	152.359	108.044	64.1752	50.8752	48.3125	32.2112	29.1251	28.6798	28.1862	40.275	25.0072	1.47998	23.1263	22.4364	68.8153	61.977	64.8335	10.3856	13.3874	10.9179	23.3225	17.6288	16.7368	12.9628	9.77146	0.310139	10.7089	128.673	114.026
433	18.286	1692.57	73.0495	1,6-Anhydro-beta-D-Glucose	0.969	ok	84.9	80.2	84.9	80.3	84.9	9.17	24.6949	37.4547	35.6852	6.87059	7.00882	6.76218	7.91731	7.74136	7.97789	9.31968	11.2297	9.4038	5.20394	8.54702	8.67929	20.8153	20.667	19.4925	11.3788	11.3096	11.3812	9.06888	9.73866	10.3428	9.7955	9.50469	9.91932	10.838	10.3381	11.0823
452	18.771	1735.52	204.123	1,6-Anhydro-beta-D-Glucose; EI-B; MS; 3 TMS; RT	0.969	no	82.9	98.3	82.9	76.5	86.2	7.6	1.43404	1.48732	1.56952	2.00109	1.89937	1.68796	1.34424	1.2528	1.17898	2.23099	3.09211	2.00168	0.816644	1.73442	1.80003	1.26954	1.24438	1.1802	0.598496	0.623544	0.643505	0.998668	0.837994	0.854611	0.684161	0.580731	0.53936	3.24902	3.4461	2.96147
569	20.597	1907.52	57.0878	1-Hexadecanol	0.312	no	74	50.8	74	68.8	77.4	32.38	0.379559	0.611016	0.281786	0.15464	0.190186	0.234412	0.244467	0.242196	0.220674	0.761855	0.205369	0.321366	2.30607	0.270304	0.287087	0.276518	0.242616	0.271029	0.356272	0.32354	0.30499	0.526314	0.431557	0.330369	0.299879	0.261595	0.317211	0.27897	0.256558	0.262709
577	20.717	1919.31	204.112	1-methylgalactose NIST	0.969	ok	86.6	99.2	86.6	81.9	93.3	39.71	0.996727	1.26412	711.768	2.79114	2.49092	2.50823	2.40865	2.35225	2.34809	0.757805	0.554662	0.625422	0.721186	0.518828	0.544026	0.754105	0.793729	0.777559	0.47023	0.463944	0.30488	2.38085	2.23361	1.75816	0.253671	0.27361	0.310986	1.43461	1.89562	1.63029
820	26.709	2598.62	147.058	1-monopalmitin	0.969	ok	82.6	86.7	82.6	79.2	82.6	44.62	99.0387	90.3533	94.1183	79.6882	75.8368	79.1501	99.9755	96.8992	101.254	123.023	128.322	132.208	5.73434	113.845	111.023	23.999	23.2971	24.7657	141.549	140.267	141.945	130.13	134.085	138.089	137.853	134.511	141.133	107.36	100.046	106.713
273	15.046	1427.37	103.072	2,4-Dihydroxybutanoic acid	0.938	ok	79.2	90.2	79.2	73.2	86.3	15.77	3.5052	4.11751	4.08099	3.59768	3.08695	3.0331	2.52347	2.50671	2.39641	4.96039	6.44546	4.582	1.82957	4.79035	4.57214	3.00057	3.01259	2.94579	1.71978	1.9585	1.5149	3.27706	2.92088	2.55351	2.02037	1.68295	1.56477	10.3137	9.48377	9.74324
837	27.381	2689.35	361.166	2-{[3,4-dihydroxy-2,5-bis(hydroxymethyl)oxolan-2-yl]oxy}-6-(hydroxymethyl)oxane-3,4,5-triol	0.875	no	72.4	24.2	72.4	79.7	67.1	135.63	0.500399	0.678107	0.661879	0.21367	0.0788531	0.0826708	0.608761	0.314438	0.188494	0.563807	2.17818	0.287557	0.193571	0.158526	0.142605	0.462368	0.465677	0.0332625	0.257006	0.520363	0.525856	1.39375	0.861621	1.17417	0.709992	0.404305	0.255891	0.277763	0.457529	0.261105
176	12.951	1282.28	174.13	2-Aminoethanol	0.938	ok	95.4	99.1	95.4	92.8	99.2	1069.42	16.4846	18.1635	18.563	76.317	66.5353	69.8795	52.3606	50.1436	51.5247	36.5054	36.9677	38.8472	0.0883415	15.1219	14.3124	23.2132	24.9124	25.1652	7.41823	7.55296	7.47136	4.91765	5.0811	5.02199	9.52274	9.38403	9.86858	26.4462	24.4179	25.7879
399	17.554	1627.83	231.168	2-deoxypentitol NIST	0.938	no	85.1	75.9	85.1	87.2	76.1	11.28	2.15896	2.05951	0.179999	0.304857	2.1874	0.219941	2.5211	2.57112	2.55168	3.06997	3.26724	3.23867	0.0642352	3.07674	3.12187	2.46528	2.58871	2.62205	4.18888	3.92843	1.2492	0.156162	3.57511	0.130048	3.37495	3.41123	3.4501	0.123677	2.41826	2.45695
379	17.103	1589.2	129.098	2-hydroxyglutaric acid	0.875	no	80.7	85.6	80.7	64.3	95.6	34.37	0.217585	0.0735302	0.287567	0.862928	0.796989	0.718825	0.603196	0.566457	0.522809	0.35027	0.468011	0.100638	0.985033	0.173687	0.179855	0.225811	0.194512	0.203638	0.222548	0.0628244	0.212309	0.274178	0.216332	0.225484	0.129729	0.111894	0.112331	0.37627	0.3482	0.346552
66	9.293	954.09	73.0466	2-Hydroxyisobutyric acid; GC-EI-TOF; MS; 2 TMS; BP	0.969	no	73.1	13.7	73.1	76.9	59.9	14.87	1.46716	1.44835	1.42976	299.993	290.073	293.022	346.029	333.67	337.274	2.15014	2.21128	2.28111	5.23409	2.31466	2.23373	1.64289	1.65375	1.76668	42.1854	45.0129	41.8494	272.858	280.748	271.595	2.45588	2.47295	2.51626	2.23852	2.16043	2.25582
813	26.442	2565.3	129.081	2-monopalmitin	0.719	no	76.7	84.3	76.7	66.5	81.1	6.4	0.520027	0.308364	0.473842	0.389728	0.435893	35.1893	0.578275	0.646816	0.620408	0.747943	0.835169	0.783489	1.47387	0.833082	0.885511	0.0539798	0.855715	0.227664	0.774573	0.657919	2.12753	0.755606	1.44541	0.943917	1.68232	1.8361	1.79916	0.925993	0.752988	1.03814
853	27.898	2759.17	129.085	2-monostearin NIST	0.969	no	81	83.8	81	69.3	91	10.94	1.03585	0.955103	1.02761	0.744922	0.749199	0.720266	0.990773	0.957471	0.935138	1.10005	1.20385	1.30088	1.55777	1.16024	1.1543	0.421397	0.466582	0.464565	1.37146	1.39839	1.50866	1.2057	1.23474	1.38479	1.26923	1.45589	1.47967	1.4969	1.32049	1.47556
623	21.701	2017.35	267.167	3-(2,4-dihydroxyphenyl)propanoic acid	0.812	no	78.7	41.9	78.7	84.5	63.5	149.51	0.729234	0.842723	0.778623	0.946815	0.224426	0.787573	0.666416	0.676798	0.649117	0.13212	0.173821	0.674733	0.761524	0.893779	0.86351	0.678	0.681601	0.705253	0.193508	0.207957	0.141269	0.161845	0.31789	0.274351	0.0824685	0.191477	0.0821719	1.05187	1.07076	1.10495
548	20.254	1873.96	204.122	3(S)-hydroxy-all-cis-8,11,14,17-eicosatetraenoyl-CoA	0.781	ok	77.3	62.7	77.3	73.8	78.7	21.22	20.4877	18.1105	12.1696	4.47752	3.16602	2.44255	2.30468	2.05569	1.69011	2.40131	4.66767	1.48628	0.589716	1.06483	1.07291	4.8924	4.33873	4.48026	1.67361	2.27609	1.73046	4.32745	3.75855	3.4839	1.28472	1.11913	0.881702	6.40188	7.53468	6.29941
525	19.933	1842.49	193.097	3,4-dihydroxybenzoic acid	0.531	ok	74.5	74.2	74.5	60.7	88	53.88	2.00897	2.14829	2.19063	1.81271	1.51093	1.44373	1.96081	1.04404	1.03659	0.97697	1.30141	0.935868	0.841266	1.11145	1.06607	2.01751	2.07473	2.08872	0.32303	0.278251	0.558162	0.891799	0.722998	0.534353	0.377854	0.621735	0.320772	3.04017	3.06888	3.05762
295	15.656	1475.4	174.134	3-Amino isobutyric acid	0.969	ok	93.7	99.9	93.7	91.3	97.4	215.41	3.43239	3.61224	3.4975	3.881	3.62168	3.64535	4.4376	4.36247	4.38983	5.09276	4.39581	5.47214	0.153366	5.28848	5.0383	3.92301	3.96396	4.20768	6.75425	6.97605	6.8489	5.98442	6.15817	6.23975	5.94178	6.05583	6.03005	4.65335	4.42385	4.54601
288	15.523	1464.89	174.134	3-aminoisobutyric acid	0.969	ok	90.9	99.6	90.9	91.5	88.6	823.72	13.4157	13.3054	13.387	13.6254	12.8754	12.9092	15.7827	15.3862	15.3921	16.9733	13.4785	18.2504	0.0602785	19.4744	19.1954	14.0977	14.9149	14.9809	24.3031	24.391	24.9031	22.3591	22.3434	22.8157	21.2962	21.9149	22.3492	16.6612	15.3946	16.2116
227	13.995	1352.64	133.127	3-Aminopropionitrile fumarate	0.75	no	73	26.6	73	67.8	67.3	5.15	0.226914	0.289602	0.651254	0.315009	0.271055	0.234615	1.15246	1.06836	0.98645	0.468047	1.20928	1.87776	2.26918	0.531004	0.335108	0.267774	0.469957	0.341994	1.767	0.431709	0.401775	0.374471	1.77143	0.966821	0.269407	0.848991	0.733041	0.728652	5.55274	0.530592
228	14.056	1356.77	147.084	3-Aminopropionitrile fumarate	0.969	ok	91.7	97	91.7	87	94.5	25.11	4.52925	11.5806	21.4417	17.3039	19.2108	15.9678	18.6935	17.6636	16.2905	21.7463	43.217	28.9358	4.36602	16.033	26.1026	14.3179	15.2029	15.4349	21.2131	16.854	18.8814	22.7518	18.05	21.183	29.8228	21.2476	19.7925	95.4623	97.9819	104.292
632	21.9	2038.67	297.143	3-hydroxy-3-(4'-hydroxy-3'-methoxyphenyl)propionic acid NIST	0.906	ok	78.1	41.9	78.1	76.7	74.9	298.27	0.321789	1.01121	0.958362	2.35855	1.91702	0.60798	1.59542	0.50439	1.50394	2.39023	2.92131	2.21873	0.105456	1.74925	1.73201	0.803405	0.319703	0.325942	0.488247	0.539851	0.431616	0.762815	0.659743	0.600148	0.661345	0.571688	0.574114	1.12172	2.88134	2.97522
115	11.104	1136.79	177.102	3-hydroxypropionic acid	0.969	ok	86.1	99.6	86.1	81.5	92	9.19	0.113605	0.172972	0.139651	0.240564	0.176475	0.176135	0.17528	0.157978	0.153492	0.164234	0.219063	0.158092	0.382609	0.112036	0.119666	0.119631	0.108539	0.116586	0.151246	0.189511	0.178932	0.198788	0.145605	0.172206	0.150951	0.138077	0.133071	0.219848	0.223504	0.222231
331	16.23	1520.55	191.111	3-Phenylpropionic acid	0.281	no	70.7	14.6	70.7	97.2	23.9	12.89	0.350429	8.8812	0.321485	0.484396	0.381396	0.35397	0.426072	0.427765	0.444855	11.8672	0.350008	0.600734	1.15273	12.9967	12.2852	9.46106	0.297055	0.312209	16.454	16.3014	15.2975	14.1171	14.993	14.3973	0.4215	13.4697	13.725	0.417281	9.60652	9.76446
128	11.544	1181.28	281.061	44178 mz116 with formonetin contamination ions	0.969	no	82.9	98.5	82.9	84.2	72.5	318.73	6.19113	6.59407	6.43193	6.79349	6.33551	6.37119	5.17774	5.2326	5.33333	6.97756	7.34866	7.7105	1.18144	8.91473	8.75682	8.82037	9.63163	9.84155	3.0671	3.08537	3.14821	3.53451	3.6279	3.77406	2.82317	2.83849	3.20015	9.28225	8.73469	9.2846
411	17.757	1645.71	267.09	4-Hydroxybenzoic acid; EI-B; MS; 2 TMS; RT	0.844	ok	84.2	99.3	84.2	87	92.1	17.49	0.558651	0.402344	0.369318	0.242231	0.225228	0.193376	0.198785	0.187211	0.177858	0.150148	0.192664	0.151474	0.706034	0.0948384	0.094484	0.288368	0.279169	0.252723	0.187102	0.198718	0.167861	0.140613	0.123748	0.130755	0.11723	0.130186	0.120836	0.157952	0.140901	0.156544
153	12.484	1250.82	147.087	4-hydroxybutyric acid	0.969	ok	91.3	88.7	91.3	86	95.1	36.86	3.99918	5.14499	6.36827	12.3659	11.636	13.0812	21.3269	21.577	22.3299	31.6772	35.1423	35.6558	4.22839	39.5792	40.4966	7.95924	9.37641	11.2393	26.2146	28.2565	30.2936	32.1812	34.0663	35.5417	40.9851	42.7656	44.0661	36.0678	34.5046	36.8176
354	16.654	1553.88	117.088	5-Aminopentanoic acid	0.531	no	74.7	23.3	74.7	87.3	62.6	5.2	0.241539	2.45117	0.012315	0.680338	0.572885	0.576257	3.03749	1.3022	3.11167	0.136449	0.282567	0.196847	1.15365	0.0218774	0.0251115	0.0737193	0.106108	3.0632	0.411318	4.75602	0.250722	0.149031	0.0845141	0.124905	0.0582198	0.0535484	0.105999	0.0532972	0.030176	0.0181486
356	16.71	1558.29	57.0963	5-hydroxynorvaline NIST	0.969	no	71.7	85.5	71.7	68.5	77.9	29.57	0.194643	0.153861	0.143729	0.278349	0.268976	0.179534	0.214502	0.203034	0.360538	0.0924816	0.535585	0.625252	1.14968	0.496696	0.21829	1.02296	0.293903	0.313474	0.283706	0.614579	0.57733	0.242482	0.485539	0.514976	0.55547	0.579573	0.583805	0.426321	0.156338	0.433443
408	17.742	1644.44	174.129	6-Aminohexanoic acid; GC-EI-TOF; MS; 3 TMS; BP	0.688	no	76.3	29.3	76.3	66.5	82.5	19.75	0.261535	0.576658	0.57693	1.04223	0.811481	0.91431	0.900602	0.837403	0.851368	0.406403	0.321672	0.417315	0.154868	0.0481536	0.0440172	0.649166	0.771473	0.789995	0.520634	0.502125	0.285904	0.417343	0.351151	0.335525	0.270244	0.277119	0.258059	0.113427	0.10267	0.116003
405	17.659	1637.05	217.117	6-deoxygalactofuranose NIST	0.688	no	70.9	32.4	70.9	78.1	65	17.37	3.90213	4.36607	4.38184	4.7672	3.6102	3.43113	2.21008	2.21117	2.66681	3.963	3.06709	2.70747	1.83531	2.65257	2.15495	3.76451	3.18921	3.92384	0.831506	1.19517	0.686665	0.934594	1.45089	0.793617	1.10463	0.0988518	1.08483	8.84343	8.8992	0.00988517
774	25.525	2450.57	256.186	abietic acid	0.406	ok	81.2	100	81.2	81.2	78.3	1026.02	34.7317	9.7291	7.752	1.23299	1.47514	0.656014	0.362353	0.324279	0.208717	0.131901	0.150148	0.120976	0.340052	0.0993678	0.101593	3.20725	2.31123	1.54387	0.84423	0.638106	0.614377	0.205116	0.196003	0.183342	0.118517	0.0289394	0.0248233	0.0890374	0.0656348	0.062409
499	19.543	1804.24	147.066	aconitic acid	0.406	ok	70.5	36.2	70.5	70.7	58.9	33.02	70.7216	63.5789	70.788	17.5812	16.2447	1.28815	31.1752	9.50485	44.434	1.58604	57.3866	0.120263	24.3194	64.9871	61.6451	70.075	64.9259	66.5835	74.048	80.6017	0.642406	66.6318	0.302093	0.71144	68.6593	67.3546	0.155012	54.1409	50.8475	54.5979
835	27.25	2671.67	230.125	Adenosine; GC-EI-TOF; MS; 4 TMS; BP	0.938	ok	92.8	69.7	92.8	90.6	92.6	104.4	2.0757	2.66193	2.65727	1.71421	1.43051	1.54642	1.39493	1.29859	1.23992	0.665901	0.890004	0.61769	0.0887294	0.349019	0.363784	1.69543	1.63522	1.62954	0.315101	0.307716	0.270286	0.572267	0.468252	0.454781	0.349724	0.301698	0.292048	3.29176	3.15328	3.36485
327	16.189	1517.33	111.077	Adipic acid	0.719	ok	77.5	98.8	77.5	76.8	79.8	26.03	0.768713	2.13449	0.764181	0.473309	0.966705	0.425728	0.514191	0.480199	0.529642	0.275727	0.699289	0.3362	0.337094	0.170476	0.250105	0.52313	0.370206	0.342353	0.276687	0.615455	0.282332	0.475873	0.31233	0.349628	0.262668	0.25291	0.254554	0.0198994	0.239086	0.254148
502	19.586	1808.48	129.086	Adonitol	0.75	no	95	56.8	95	93.7	95.5	202.3	6.48527	7.04027	7.4341	7.05141	6.58765	6.53092	3.85959	3.45297	3.7381	4.90234	6.10826	5.69619	5.06714	11.3918	11.6858	10.1423	10.247	10.6958	3.38148	3.8543	4.0358	4.00492	4.18016	3.81673	3.26803	2.70357	3.36887	14.5907	14.9761	17.6138
832	27.04	2643.24	73.062	alpha-Lactose	1	ok	84.2	86.6	84.2	80.4	85.7	19.36	16.6891	10.7108	12.753	8.24368	7.22065	7.07797	7.7016	6.07723	4.8168	6.62517	14.4944	4.60275	4.0485	4.53174	4.2287	6.15147	12.3155	5.66659	5.0023	6.56743	6.10577	17.7466	15.5037	17.8825	5.91278	4.32806	2.93789	13.2386	13.1635	12.5926
818	26.658	2592.21	73.0216	alpha-Lactose; GC-EI-TOF; MS; 8 TMS; 1 MEOX; BP	0.906	no	83.3	32.8	83.3	81.8	79.7	27.84	81.5199	0.397162	0.490857	0.0454816	65.6101	71.4462	0.0985786	0.199288	0.011226	107.267	3.32075	114.455	7.42557	102.246	96.1315	0.984749	0.303626	34.3233	1.51617	125.788	0.131923	115.691	4.36572	0.812765	0.0927256	2.16969	1.62696	0.00669673	0.319707	96.42
793	26.012	2511.5	204.109	alpha-Lactose; GC-EI-TOF; MS; 8 TMS; BP	1	no	77.2	95.5	77.2	73.1	72.4	148.53	12.3572	12.0972	12.3567	13.3705	12.4824	13.3239	15.2239	14.9001	15.54	18.5184	19.7787	8.81565	0.78187	19.7863	18.6226	13.9132	14.4373	14.8959	24.998	24.0335	25.6027	21.8514	21.8055	23.028	21.3851	23.0912	22.5387	0.0663342	14.8599	0.072485
303	15.815	1487.86	218.116	aminomalonate	0.812	ok	82.3	86.2	82.3	83.8	84.4	8.21	0.557316	0.953608	1.01981	0.492809	0.467377	0.394413	0.346807	0.333709	0.343027	0.147901	0.166888	0.123181	0.565263	0.0707958	0.0475016	0.657585	0.590413	0.582966	0.164548	0.124951	0.0838177	0.18809	0.142516	0.109785	0.0718238	0.0494655	0.0484638	0.208852	0.176139	0.165181
168	12.763	1269.59	179.059	Benzoic acid	0.75	ok	87.3	95.6	87.3	81.2	97.5	26.17	1.46383	0.694524	0.455026	0.0085815	0.181255	0.181038	0.14007	0.142073	0.137696	0.13671	0.172845	0.14962	0.335454	0.115452	0.131438	0.323388	0.250834	0.24375	0.203671	0.223006	0.217899	0.176611	0.152964	0.161381	0.124159	0.135747	0.150389	0.109786	0.0937016	0.111568
280	15.318	1448.77	174.136	beta alanine	0.75	no	82.4	95.5	82.4	86.9	82	2.87	0.103702	0.120833	0.100382	0.110992	14.4408	0.0945208	0.13574	0.112786	0.103851	0.127942	0.126638	0.145097	0.0719664	0.195468	0.19559	0.104092	0.106026	0.111125	0.213443	0.361771	0.205157	0.157175	0.304647	0.17451	0.16838	0.195391	0.212255	0.130764	0.118626	0.131565
277	15.208	1440.16	73.0417	beta-Alanine	0.969	ok	95.8	93.7	95.8	94.5	96.8	71.98	15.9794	15.6622	16.2401	17.3798	15.988	16.3491	19.7087	19.9768	19.886	22.3989	19.527	24.8679	5.33275	23.728	22.2844	17.014	17.8672	18.5894	30.2331	30.0071	29.3552	25.9066	26.9981	26.1054	26.7297	25.9935	26.473	19.3868	18.4582	19.6793
279	15.298	1447.18	174.127	beta-Alanine; EI-B; MS; 3 TMS; RT	0.688	no	81.6	99.1	81.6	73.5	92.2	8.26	0.0220169	0.00849154	14.5913	0.0941355	14.4441	0.18916	0.113948	0.0281442	0.02176	0.279004	0.127447	0.311443	0.135727	0.282645	0.0395188	0.0862642	0.106026	0.135958	0.217432	0.361999	0.365194	0.0281905	0.158604	0.179742	0.17643	0.340963	0.208973	0.130764	0.118626	0.131565
276	15.205	1439.9	73.0516	beta-Alanine; GC-EI-TOF; MS; 3 TMS; BP	0.906	no	92.2	91.5	92.2	87.6	95.3	25.31	15.9794	15.6622	16.2401	17.3798	15.988	16.3491	19.7087	19.9768	19.886	22.3989	19.527	24.8679	5.33275	23.728	22.2835	17.014	17.8672	18.5894	0.0686182	30.0071	29.3755	25.9066	26.9981	26.1054	26.7297	25.9935	26.473	19.3868	18.4582	19.6793
248	14.515	1387.66	141.107	beta-Cyano-L-Alanine; EI-B; MS; n TMS; RT	0.75	ok	71.4	98.7	71.4	67.8	80.7	21.97	0.157427	0.0251335	0.420884	0.0105744	0.0323859	0.0344098	0.0582195	0.0608531	0.0549295	0.0193144	0.0390607	0.0057711	0.598292	0.006449	0.00787306	0.0258061	0.121937	0.0483388	0.086209	0.0159367	0.0113199	0.0791492	0.0110804	0.00738393	0.0823919	0.0780599	0.0122272	0.0635275	0.00756926	0.00812452
828	26.882	2621.88	73.0377	beta-Lactose; GC-EI-TOF; MS; n TMS; RT	0.969	no	76.3	77.4	76.3	69	76.9	26.5	7.17453	7.09403	8.19303	8.34908	8.1036	8.0855	9.80493	9.54258	12.7844	12.6558	13.1658	13.3959	5.24135	12.7849	13.068	8.04016	8.48733	8.89559	16.1604	15.937	4.25572	13.1851	3.94488	14.8618	14.3809	15.0738	15.0881	11.0456	9.61266	10.5406
699	23.557	2218.28	204.107	beta-mannosylglycerate	0.969	ok	86.5	89	86.5	86.6	86.3	153.53	6.59957	7.84845	7.71964	32.0832	28.4777	28.9195	65.7565	61.8993	60.4302	13.6762	13.8315	13.5523	0.772878	13.8522	13.9977	6.88886	7.22454	7.15249	6.49634	6.01182	4.90558	20.4468	17.8427	15.2991	1.64556	0.16415	1.53479	28.8258	28.4501	28.8453
60	9.122	936.79	117.101	butane-2,3-diol NIST	0.438	ok	84.4	14.7	84.4	92.1	65.2	16.57	0.836343	0.883092	0.870461	178.741	162.789	163.855	200.219	192.163	187.927	1.8614	2.04616	1.92751	1.11989	0.509262	0.495894	0.542171	0.551702	0.600589	13.5103	13.3284	12.9798	117.213	111.396	106.517	0.248747	0.262211	0.250491	4.0599	3.68085	3.92326
858	28.092	2785.39	204.111	Cellobiose	0.906	ok	93.2	95.8	93.2	87.3	98.7	17.13	0.876666	1.17022	1.43691	2.44886	2.27418	2.2052	1.36032	1.35157	1.30377	1.33324	1.31694	1.16287	1.14266	1.20775	1.21765	1.11308	1.18158	1.26506	0.383061	0.308292	0.0751773	1.34282	0.952671	0.877453	10.5127	11.5135	0.587372	23.1074	20.4746	23.1428
882	28.875	2894.47	289.148	Chlorogenic acid	0.75	no	75.3	45.6	75.3	77.4	70.7	13.93	0.0046438	0.00552017	0.0158775	0.100891	0.0960798	0.00428117	0.0104185	0.0111519	0.00630834	0.0080115	0.0674804	0.0052547	0.135118	0.00388173	0.00504398	0.0155508	0.00323232	0.0113547	0.00488302	0.0071421	0.00716988	0.0173476	0.0231315	0.0170272	0.0092624	0.00699465	0.00582873	0.0555915	0.0496425	0.0524964
892	29.912	3033.55	345.179	Chlorogenic acid	0.812	ok	80.1	49.4	80.1	82.2	74	13.85	0.0252224	0.0423059	0.0411521	0.0349486	0.0278161	0.0385855	0.0419355	0.0380667	0.0367655	0.0318209	0.0255204	0.0101268	0.353352	0.0086109	0.00715461	0.0248101	0.0220684	0.024793	0.0133697	0.0087452	0.00859097	0.0448641	0.034967	0.0373884	0.0293971	0.012184	0.00936072	0.293569	0.314806	0.337876
899	31.232	3190.38	329.26	Cholesterol	0.594	no	72.7	95	72.7	67.5	79.1	5.98	0.00841761	0.00816995	0.0124465	0.00859452	0.00874715	0.0878111	0.00978961	0.0125271	0.0108154	0.0080765	0.0163738	0.0171001	1.4346	0.0177825	0.0138901	0.0475828	0.0101723	0.0109703	0.0232141	0.0242563	0.112806	0.0193614	0.0116344	0.0123942	0.0151069	0.0175576	0.0183496	0.00853156	0.00495237	0.00739087
305	15.864	1491.76	73.0629	Citramalic acid	0.875	ok	87.6	99.4	87.6	77.3	96.8	70.94	6.48107	8.7228	10.406	1.11838	1.56387	1.0958	1.67984	1.63647	1.38658	2.15305	0.467745	0.400842	3.47945	0.432705	0.455752	2.93561	2.41841	2.29888	0.435628	0.295425	0.520229	0.841851	0.471716	0.501176	0.353756	0.290881	6.06416	1.27576	1.06237	1.13843
567	20.569	1904.81	273.154	citric acid	0.906	ok	71.2	14.7	71.2	64.5	70.2	124.01	0.529033	0.690993	0.551003	0.542545	0.306391	0.295277	0.332878	0.20433	0.113119	1.1294	3.25168	0.658097	0.0637462	0.47026	0.393825	0.376755	0.156043	0.197201	0.212612	0.580861	0.517608	1.03256	0.678376	0.917072	0.995197	0.762881	0.464994	1.19096	2.38627	1.42107
531	19.987	1847.75	73.0562	Citric acid; GC-EI-TOF; MS; 4 TMS; BP	0.281	no	75.7	65	75.7	76.6	69.3	64.27	229.548	263.3	263.387	246.52	246.308	244.389	11.9904	256.917	261.009	280.647	297.497	290.699	4.1026	298.983	293.052	275.133	16.2368	291.234	167.908	162.054	110.445	248.891	241.619	194.095	181.426	156.985	161.326	334.156	307.541	327.405
107	10.847	1110.84	73.0621	Cluster #1007	0.875	NO	70.3	37.7	70.3	69.8	61.8	17.05	1.073	1.0044	0.658022	1.24164	0.491915	0.410768	0.473438	0.311503	0.134492	1.64082	5.71509	0.926248	4.16378	0.259198	0.261016	0.904235	0.313561	0.309915	0.285306	0.485513	0.494109	1.03702	0.840199	0.81211	0.436696	0.549673	0.410589	0.491801	2.98182	1.68346
63	9.247	949.44	207.054	Cluster #118	0.938	NO	76.2	27.8	76.2	74.4	69.2	61.45	2.03672	2.49013	2.82694	4.23883	3.85982	3.6834	0.173512	3.975	3.78247	4.33285	5.31162	4.91	2.13614	4.12973	4.26091	2.91795	3.14425	3.20609	6.07136	6.28966	7.31954	4.89164	4.98251	5.87959	5.66266	5.67344	5.82807	4.07542	3.33757	3.87946
250	14.553	1390.23	117.106	Cluster #121	0.969	NO	95.6	100	95.6	94.3	95.4	20.09	0.406886	0.6573	0.463065	1.4055	1.21108	1.18796	1.02235	0.906089	0.902017	1.34495	0.706878	0.475276	1.67696	0.679507	0.638054	0.369647	0.349581	0.390687	0.0741915	0.273367	0.236588	0.971163	0.805128	0.777199	0.615369	0.5292	0.558748	1.90851	1.81743	1.90102
141	12.076	1223.29	73.0488	Cluster #153	0.781	NO	70	56.5	70	77.9	48.3	15.76	0.025632	0.0844907	0.102061	0.0260024	0.244405	0.259817	0.314683	6.06689	0.333024	0.567805	0.606784	0.635959	4.26124	0.934923	1.13701	0.000775707	8.83779	0.0238637	0.224644	0.131683	0.147369	0.207367	0.195287	0.278581	0.631135	0.00775708	0.652033	1.63818	1.71133	0.0755029
792	26.009	2511.09	217.108	Cluster #155	0.688	NO	72.4	87.4	72.4	74.4	62	222.45	19.7809	18.8176	19.4896	20.2427	18.9436	20.1359	22.588	22.8204	22.766	28.6413	30.0471	25.7509	6.84361	29.9493	29.0149	21.6642	22.4119	23.1147	37.8959	36.9474	39.3204	32.5095	32.6895	34.2429	33.0077	34.5289	33.4823	25.4644	22.217	24.4209
849	27.782	2743.46	147.095	Cluster #1648	0.812	NO	72.6	99	72.6	88.1	47.3	8.93	0.131822	3.34319	0.0766382	0.585647	0.573577	0.37888	0.349809	0.45222	0.328488	0.1018	0.0353103	0.257505	4.15754	0.255549	1.48769	0.654226	0.386869	0.468339	0.81664	0.158279	0.114511	0.212217	0.0940857	0.165773	0.0549992	0.46929	1.98649	4.03954	3.54477	3.82578
112	11.041	1130.48	100.083	Cluster #18	0.969	NO	82.2	21.1	82.2	83.7	76.9	39.14	0.0710008	0.129925	0.188088	0.456047	0.432485	0.444871	0.630589	0.644818	0.65297	0.671243	0.759094	0.725761	0.267707	0.905007	0.840437	0.251541	0.302622	0.357654	0.528286	0.547489	0.559647	0.703544	0.695784	0.701614	0.800381	0.751069	0.763775	0.894638	0.867901	0.965103
103	10.545	1080.39	244.063	Cluster #240	0.875	NO	77.9	81.2	77.9	85.1	75.7	42.8	0.47436	0.514609	0.409172	0.496817	0.292181	0.352204	0.269003	0.246305	0.251883	0.26439	0.270749	0.252517	0.0993405	0.157796	0.140709	0.387356	0.345388	0.333658	0.305212	0.305849	0.284959	0.231518	0.21937	0.211252	0.236744	0.211158	0.235771	0.203951	0.233238	0.216042
526	19.943	1843.45	204.118	Cluster #241	0.531	NO	72.9	56.5	72.9	95.5	53.6	41.81	9.25001	9.82124	9.42431	0.0580235	7.37881	7.37925	6.43131	6.28056	6.27381	5.72365	6.55284	5.90233	0.840837	4.455	4.99819	8.7231	8.313	8.96574	3.15502	3.18378	1.64781	11.3544	8.53802	5.24516	2.13213	1.66673	1.64167	27.5482	26.1002	26.5416
508	19.676	1817.25	75.0495	Cluster #277	0.906	NO	71.1	96.9	71.1	83.4	53	17.49	9.19475	6.58729	5.70109	3.96963	3.51776	3.09667	2.73454	2.64898	2.55148	3.3973	4.4262	3.16234	6.5181	1.86891	1.01473	4.90432	4.09218	3.89747	3.6856	3.40153	3.56285	3.40896	2.68969	2.5591	2.42112	1.04038	0.981456	3.41336	3.59168	3.56508
762	25.232	2414.06	217.123	Cluster #306	0.906	NO	87.5	73.3	87.5	86	85.2	9.98	1.73116	2.55486	2.51014	1.98358	1.42403	1.32321	1.549	1.10818	1.36354	1.27086	1.50354	1.14136	1.26826	0.933121	11.0022	1.59756	1.63182	1.61734	0.623009	2.32547	0.20841	0.93569	1.17481	0.512628	0.503037	0.352438	0.50976	7.98131	7.45809	7.5501
307	15.925	1496.57	205.124	Cluster #313	0.969	NO	80.9	39.3	80.9	85.2	70.5	6.78	0.519727	0.546646	0.572291	0.563596	0.338464	0.28391	0.2533	0.201625	0.133362	0.826937	1.81801	0.462443	1.33194	0.187763	0.156693	0.417785	0.182573	0.194644	0.163982	0.252288	0.297784	0.401226	0.297781	0.398255	0.36019	0.301955	0.205896	0.645626	1.25252	0.761466
800	26.158	2529.76	217.088	Cluster #454	0.344	NO	86.2	36	86.2	89.4	77.4	663.04	593.915	532.6	555.329	537.399	521.04	527.527	616.765	595.039	598.631	757.39	787.572	826.812	6.83273	794.039	756.395	579.61	619.191	628.268	1055.02	955.687	1053.62	822.219	838.667	881.217	860.055	870.008	864.014	655.735	608.47	607.949
782	25.73	2476.3	73.0306	Cluster #752	0.969	NO	71.2	73.1	71.2	84.7	41.4	373.11	35.8322	35.2396	35.1455	37.76	36.9632	38.125	43.9376	43.291	44.0772	56.7366	58.1832	61.6622	5.11692	60.1539	56.4587	40.681	41.8443	44.1733	74.9554	72.4659	75.0126	62.2605	64.8967	67.2426	65.6951	67.4264	67.2723	48.3389	45.2242	45.3412
446	18.611	1721.29	147.067	Cluster #788	0.656	NO	77.6	19.4	77.6	84	58.7	7.08	0.0519657	0.681474	0.412008	5.94401	3.39379	2.1342	0.398581	0.246057	0.580474	5.31119	6.75474	1.65298	5.88617	0.0560404	0.498204	0.116727	0.210419	0.735144	0.210839	3.68467	0.352642	0.5496	8.092	0.5361	2.1037	0.132198	0.50206	0.706109	0.420758	1.79461
667	22.652	2119.53	174.122	Cluster #805	0.906	NO	88	27.6	88	89	84.5	59.41	0.0203506	0.0621476	0.145116	4.64521	4.35895	5.44507	4.37474	4.55348	4.81866	1.82971	1.76328	1.79191	0.164734	0.159194	0.16435	0.4322	0.649246	0.84363	0.738214	0.820017	0.636226	0.550578	0.510002	0.450589	0.876504	0.801909	0.821993	0.166587	0.195774	0.182772
644	22.163	2067.01	318.166	conduritol-beta-expoxide	0.969	NO	88.9	42.2	88.9	88.6	89.5	150.33	0.0659699	0.188195	0.0877109	0.579727	0.543625	0.568732	0.589092	0.60756	0.618635	0.782637	0.807654	0.854772	0.15273	0.825535	0.816813	0.362863	0.413693	0.446275	0.865542	0.911502	0.88921	0.799093	0.811619	0.807368	0.791563	0.745168	0.808218	0.890469	0.818036	0.841734
62	9.183	942.98	152.099	Coniferin	0.469	no	91.8	17.4	91.8	88.4	95.8	5.87	1.77883	2.04211	2.41301	3.90411	3.79565	4.23821	5.22479	5.20918	5.1894	0.345265	5.16743	5.19872	0.190998	5.58462	1.32816	0.156961	3.03549	3.43219	3.60263	3.54257	3.37583	0.377715	4.0476	4.06124	4.76928	4.75823	4.91057	8.07358	7.71316	7.92264
387	17.26	1601.9	73.0803	D-(-)-Arabinose; GC-EI-TOF; MS; 4 TMS; 1 MEOX; BP	0.969	ok	78.2	71.3	78.2	79	76.3	9.97	3.02543	0.974846	3.15153	2.19735	2.77198	2.82865	2.82467	2.73621	2.774	0.369811	2.73041	2.96787	4.42047	2.75228	2.91072	0.737847	2.7334	2.70993	2.47143	0.335119	0.0941296	2.66794	0.210748	2.45211	2.47357	2.31589	2.64136	1.83352	1.73077	1.42771
491	19.445	1795.13	147.036	D-(-)-Mannitol; GC-EI-TOF; MS; 6 TMS; BP	0.531	ok	81.6	99.1	81.6	93	68.8	1603.11	154.955	141.692	29.7139	19.1975	129.1	33.0026	155.286	30.4847	44.5367	11.3766	10.0356	14.8194	29.7442	15.6311	47.4547	30.2795	149.944	66.5891	23.6919	18.8962	247.011	12.8893	68.3474	18.7727	60.0831	45.9346	222.074	155.127	145.08	165.303
626	21.764	2024.08	73.0537	D-(+)-Galactosamine; GC-EI-TOF; MS; 5 TMS; BP	0.844	ok	82	15.9	82	81.9	75.8	37.51	40.4871	281.021	9.76043	28.8073	2.75997	18.5765	6.27114	5.06416	2.12442	4.33153	8.56311	3.93606	4.39191	1.86225	1.84544	26.8934	27.0493	28.2545	2.95628	7.71698	1.69947	11.2266	9.26685	9.46503	1.31887	2.65716	2.38523	5.53717	5.80859	5.9741
581	20.802	1927.64	73.033	D-(+)-Galactose; GC-EI-TOF; MS; 5 TMS; 1 MEOX; BP	0.625	ok	83	54.4	83	92.9	68.1	117.52	29.4758	259.485	4.76255	275.628	265.086	3.85356	38.7691	11.7297	241.941	245.956	257.461	263.72	4.7268	257.839	247.588	302.882	32.7385	25.1014	186.872	166.994	117.182	222.362	196.385	164.636	167.597	152.657	159.841	316.383	295.93	303.579
315	16.037	1505.35	147.029	D-(+)-Malic acid	0.938	ok	97	80.9	97	95.9	97.2	294.09	518.199	425.837	421.356	387.035	371.796	352.432	441.546	418.431	424.477	467.166	509.45	431.843	3.58776	373.146	357.267	412.42	419.623	433.447	660.759	655.605	578.63	557.755	578.153	575.605	433.032	369.353	361.097	296.541	276.197	264.297
319	16.067	1507.71	147.052	D-(+)-Malic acid; GC-EI-TOF; MS; 3 TMS; BP	0.25	no	88.5	83.9	88.5	91.2	85.2	44.67	518.922	426.49	422.164	387.382	372.016	352.755	442.312	418.768	424.668	467.472	509.569	9.05788	4.32293	373.246	357.466	412.88	419.94	433.826	661.151	655.992	578.952	558.296	578.542	576.047	433.32	369.649	361.452	296.606	276.342	264.483
846	27.683	2730.09	361.186	D-(+)-Trehalose; GC-EI-TOF; MS; 8 TMS; BP	0.875	ok	85.3	99.9	85.3	75.9	92.1	41.8	0.96112	1.01852	1.0185	0.95251	0.966321	0.842359	1.76213	1.58451	1.64659	1.00807	0.922818	0.777509	0.0682297	1.51531	2.89005	0.787778	0.282353	0.783714	0.72526	0.481071	0.194976	0.900331	0.539482	3.69042	0.530856	0.196835	1.0358	3.21243	3.05441	3.09512
854	27.958	2767.32	361.16	D-(+)-Trehalose; GC-EI-TOF; MS; n TMS; RT	0.844	no	79	58	79	72	84.3	52.97	0.155738	0.213975	0.041398	0.288873	0.294896	0.262631	0.308376	0.337636	0.288343	0.13108	0.176268	0.153312	1.12817	0.00127841	0.0893626	0.204839	0.2256	0.236547	0.0983033	0.0762834	0.0392888	0.0118404	0.143045	0.106606	0.0991207	0.0690044	0.0752092	1.33716	1.19954	1.31438
463	19.009	1756.55	217.104	D-Arabitol	0.781	no	96.7	97.2	96.7	97.1	96.2	3747.63	504.158	447.457	454.183	438.549	267.799	437.571	473.041	450.438	267.449	313.312	587.274	601.334	1.15003	631.199	453.008	352.871	407.176	401.393	794.567	612.858	812.852	520.597	544.139	637.236	454.568	345.777	636.341	490.537	465.671	487.95
510	19.69	1818.64	73.0197	D-Arabitol; EI-B; MS; 5 TMS; RT	0.906	ok	93.5	33.8	93.5	88.2	98.1	292.38	4.5381	4.12838	0.687439	0.182054	0.729636	0.467237	1.17437	0.0182813	0.260755	3.07151	10.3021	9.72077	16.3694	2.36277	0.974876	3.21882	1.51604	5.17826	1.52458	2.80679	18.3644	4.25212	0.364105	0.365193	4.90724	0.131968	4.82294	11.0805	12.2574	8.89313
763	25.27	2418.74	239.163	dehydroabietic acid	0.938	ok	82.3	99.6	82.3	84.9	76.1	977.64	61.9964	18.236	13.9727	2.59052	3.17769	1.52151	0.985745	0.924035	0.756873	0.526071	0.612486	0.529933	0.356118	0.285704	0.00740508	6.23428	4.3838	3.15015	2.06416	1.7065	1.61012	0.648068	0.520556	0.485967	0.356019	0.343333	0.306616	0.638206	0.56609	0.651682
732	24.272	2301.35	315.103	D-Fructose 6-phosphate; GC-EI-TOF; MS; 6 TMS; 1 MEOX; BP	0.938	ok	78.7	94.7	78.7	71	85.8	79.2	0.46012	0.917569	0.887208	0.38203	0.268274	0.268857	0.203523	0.201869	0.190821	0.170076	0.168984	0.122464	0.265964	0.0792698	0.0583115	0.561721	0.52785	0.527119	0.102136	0.10052	0.0393838	0.246749	0.187848	0.13821	0.101919	0.0821196	0.0756107	0.888981	0.966586	0.862727
587	20.925	1939.7	217.109	D-Glucaro-1,4-lactone	0.781	no	71.8	99.4	71.8	75.4	62.8	129.04	63.298	55.7936	43.642	24.9187	21.4069	20.4667	15.2409	14.4108	0.0843762	0.00332157	16.5533	12.6465	1.46645	10.8016	15.3738	26.1243	25.6142	25.722	7.30434	7.58391	5.53978	12.6095	10.729	9.00912	4.0962	3.20415	0.0135531	49.5652	50.1538	51.6258
586	20.91	1938.22	204.1	D-Glucose	0.969	no	93.5	49.9	93.5	89.7	96.1	253.2	145.246	132.288	105.843	662.975	54.5788	54.8302	40.4796	38.199	36.0802	34.436	38.4332	31.1508	0.690331	26.7496	27.5493	66.173	66.6314	67.4593	18.4431	19.1834	13.1393	30.0243	26.2671	21.4701	10.0242	8.0823	7.72151	122.496	123.833	121.281
621	21.636	2010.32	204.086	D-Glucose	0.969	ok	94.7	58.1	94.7	94.3	94.2	5749.08	858.419	814.023	829.034	747.809	727.965	719.499	689.641	671.94	662.694	610.559	621.759	629.77	0.882785	619.254	612.604	823.264	848.748	872.222	461.56	427.453	260.343	572.801	554.099	427.486	436.062	351.882	382.071	1007.38	982.088	973.294
501	19.574	1807.29	156.109	D-Glutamine; EI-B; MS; 3 TMS; RT	0.812	ok	94.9	91.6	94.9	94.6	96.7	7283.83	278.919	273.153	331.964	125.075	95.8091	97.4879	86.4961	80.6915	78.0723	30.616	29.3636	23.4827	0.251946	1.24903	1.22407	270.758	245.992	245.919	14.5817	13.0989	5.79654	11.9628	8.1495	4.81661	9.59455	6.13657	5.90991	1.79793	0.236534	1.88781
308	15.94	1497.69	217.154	dihydroxymalonic acid NIST	0.906	no	88.6	45.6	88.6	100	69.8	16.73	0.0505561	0.0712074	0.0656449	0.0952823	0.0151976	0.0596847	0.0567637	0.0120782	0.015209	0.0151096	0.0238957	0.0824191	1.89281	0.0436293	0.0457662	0.0731988	0.0424072	0.0421223	0.0472756	0.0591103	0.0792367	0.096379	0.0192965	49.6278	0.073922	0.0719216	0.0627773	0.118189	0.165477	0.432328
136	11.808	1205.2	131.12	DL-alpha-Hydroxybutyric acid; GC-EI-TOF; MS; 2 TMS; BP	0.562	no	72.4	23.9	72.4	63.2	83.7	3.41	0.0620701	0.0592448	0.0588996	0.191393	0.0375992	0.0230876	0.193482	0.0736241	0.184061	0.0478487	0.0971262	0.0943164	1.2331	0.0755227	0.0815266	0.0700709	0.0613921	0.0692285	0.104169	0.277624	0.287918	0.0943086	0.020284	0.109465	0.0413101	0.0631808	0.253243	0.189725	0.196076	0.190987
317	16.06	1507.18	147.081	DL-Malic acid	0.875	ok	95.7	98.8	95.7	94	96.9	48.99	518.743	426.186	7.66945	387.035	371.904	352.432	442.005	418.431	424.477	467.166	509.583	20.0636	4.93182	373.108	357.466	19.9719	419.841	7.17595	660.759	655.783	578.875	558.138	38.4507	576.008	433.148	369.476	361.211	296.663	276.355	8.75197
363	16.86	1570.11	174.141	DL-Malic acid; EI-B; MS; 3 TMS; RT	0.875	no	72.8	34.8	72.8	64.9	82.7	11.74	0.283664	0.314325	0.310955	0.343054	0.0661224	0.306772	0.37642	0.356827	0.357756	0.355165	0.315965	0.346228	0.157898	0.303694	0.311377	0.340061	0.321832	0.35269	0.474562	0.508702	0.427678	0.461201	0.465497	0.403351	0.357794	0.366582	0.38319	0.296718	0.264389	0.290096
346	16.494	1541.34	156.097	DL-Pyroglutamic acid; EI-B; MS; n TMS; RT	0.969	ok	93.7	99.3	93.7	92.9	95	489.84	11.2122	16.3289	16.7329	9.06572	7.77562	6.3526	8.2647	6.60087	5.6791	5.42244	10.1824	5.03295	0.318531	1.17477	1.26217	9.99823	7.95372	8.11538	3.6826	4.57144	4.70126	5.01563	2.42224	2.55992	3.12603	2.79272	2.68983	4.04802	3.71965	3.62588
455	18.944	1750.8	306.162	D-Lyxose	0.656	no	70.5	30.3	70.5	74.3	56.1	5.52	0.0424416	10.8128	11.5608	0.07434	10.5059	0.0533904	0.0567377	11.5598	0.0532047	13.757	15.6033	14.7619	0.218396	13.7762	0.121258	0.0616195	12.4839	0.0558245	21.2272	0.114052	18.4442	14.7249	16.8259	0.108426	15.2381	0.876803	17.1881	11.481	11.8904	11.9467
615	21.513	1997.36	174.142	Dopamine	0.906	ok	80.3	26.5	80.3	81.5	86	38.16	0.160917	0.179125	0.516951	0.222297	0.523442	0.560546	0.605848	0.6073	0.250071	0.268188	0.302684	0.299234	0.15165	0.674214	0.65949	0.188808	0.199797	0.22051	0.33221	0.352059	0.313803	0.314302	0.310889	0.312425	0.781699	0.289872	0.302611	0.253203	0.226569	0.242433
734	24.292	2303.69	73.0314	D-Sorbitol 6-phosphate; GC-EI-TOF; MS; n TMS; RT	0.625	no	70.1	75.9	70.1	73.4	67.4	6.89	1.36033	3.43509	8.76178	1.05832	0.845157	0.930845	0.602304	0.521278	0.95373	0.726636	0.774339	8.66203	6.01559	0.280531	0.25201	1.26704	1.61212	1.39448	0.329786	0.149957	0.239064	0.81946	0.446034	0.602615	0.317758	0.238023	0.449361	3.05126	3.14402	2.78197
332	16.243	1521.54	73.0392	D-Threitol	0.812	no	92.9	94.4	92.9	87	98.3	6.8	7.27205	6.78172	520.647	18.5573	5.92389	5.64851	6.90395	7.03981	94.2359	6.7108	23.0062	6.43476	4.0735	7.50914	7.41003	85.7001	89.3806	6.30076	8.75451	8.72304	143.077	20.5486	11.4918	135.472	6.5718	6.21591	124.472	4.59285	9.4959	4.68336
357	16.722	1559.23	117.092	D-Threitol; EI-B; MS; 4 TMS; RT	0.969	no	80.6	65.4	80.6	71.4	84.6	11.31	2.60906	2.45483	2.4063	2.90844	2.68605	2.65617	2.94834	2.96101	1.27813	3.43752	3.75687	3.67443	1.2691	3.70406	3.5085	2.74804	2.77287	2.98559	4.42393	4.67952	4.58855	3.72899	4.02201	3.91862	3.82294	3.84703	3.84912	2.97569	2.8217	2.85678
358	16.741	1560.74	73.0613	D-Threitol; GC-EI-TOF; MS; n TMS; RT	0.969	ok	81.2	29.9	81.2	71.3	88.4	13.35	1.75392	1.5398	3.64954	3.94286	3.66046	3.82018	2.12363	4.23253	1.88468	5.0892	1.50416	5.60647	6.28228	5.50305	1.43947	3.68196	1.31328	4.31701	6.38108	4.05272	2.03821	5.87211	5.87487	2.51894	5.51957	5.47961	5.8719	4.42489	4.21932	4.72169
477	19.24	1776.99	218.142	D-Xylitol	0.281	no	74.2	29.4	74.2	94.6	52.4	21.94	83.1349	73.5265	74.1391	71.7619	70.7266	71.4822	84.0651	83.2399	83.4148	101.126	107.788	106.019	0.487134	100.957	101.781	78.9922	84.9335	85.5084	139.498	134.848	136.143	102.641	116.637	120.03	114.35	114.621	113.644	86.6608	82.2944	71.6552
604	21.275	1974.06	71.108	Eicosane	0.969	ok	84	84.7	84	70.9	95.6	16.64	1.11172	1.15348	1.12183	1.39921	1.2913	1.3079	1.29232	1.24451	1.26724	1.62225	1.78033	1.72167	0.719183	1.4733	1.49833	1.12942	1.18877	1.14284	1.98164	2.07166	2.04771	1.79775	1.78209	1.73648	1.646	1.68704	1.65759	1.26638	1.20921	1.19253
88	10.123	1037.79	147.088	enolpyruvate NIST	0.969	ok	84.5	72.7	84.5	77.8	86.6	6.31	6.69417	8.56096	7.68207	6.37636	6.27912	5.72001	7.49411	7.40554	7.02431	6.25828	7.47179	6.61439	3.53477	5.57168	5.90362	4.7633	4.95103	4.91553	5.26082	5.40264	4.19911	7.23408	6.38737	5.77031	4.28463	4.01357	4.14424	8.42369	7.94114	7.71206
362	16.819	1566.84	147.1	erythronic acid	0.875	no	71	99.4	71	59.3	81.6	17.77	2.26962	0.719804	1.32215	0.983806	0.750544	0.897537	1.25199	0.753239	0.728992	0.762486	0.438333	0.237524	3.41659	0.662618	1.86051	0.599932	0.930315	0.665041	0.00876429	1.04491	1.14979	1.1391	1.53206	1.85595	0.109298	0.846518	0.742962	0.768573	0.636515	0.668298
187	13.113	1293.17	211.333	ethanol phosphate NIST	0.594	no	75.2	30.2	75.2	87	48.1	5.43	18.0081	22.7259	23.2935	21.6518	18.9528	0.00132721	23.8573	21.8838	20.6921	0.631454	26.7016	20.066	0.140442	18.2187	18.8199	18.1448	17.3698	17.4645	18.9992	18.811	13.681	25.7122	23.6063	20.4251	19.9195	16.0543	0.00500894	33.7948	30.7831	31.5037
179	13.042	1288.41	300.544	ethanolamine	0.281	no	70.2	84.9	70.2	97.2	14.7	9.47	0.00114572	0.00193027	0.0010618	0.00464115	0.00129278	0.00522603	0.00599359	0.00300041	0.00269771	0.0102386	0.00331543	0.00556332	0.0395026	0.00667493	0.0018743	0.00209217	0.00247508	0.00215486	0.00284446	0.00438588	76.6479	0.00426542	0.00669876	0.00871839	0.00621911	0.00192196	2.72691	0.00285364	0.00490052	0.00448496
180	13.053	1289.13	174.131	Ethanolamine	0.625	no	89	92	89	95.3	89.1	23.56	0.211708	18.1635	0.0936404	1.12678	0.152401	0.153823	0.152583	0.154663	51.5247	36.5055	0.236919	0.14583	0.169828	0.0120483	0.100677	0.103262	0.110572	0.100868	0.115463	0.120535	0.117787	0.104344	5.08099	0.0932694	0.114657	0.174311	0.123806	0.360573	0.326853	0.318847
177	12.954	1282.46	174.13	Ethanolamine; GC-EI-TOF; MS; 3 TMS; BP	0.969	ok	90.4	89.4	90.4	87.8	92.4	39.07	16.4846	18.1635	18.563	76.3171	66.5353	69.8794	52.3606	50.1436	51.5247	36.5054	36.9677	38.8484	0.169828	15.1219	14.3124	23.2132	24.9123	25.1652	7.41823	7.55296	7.47136	4.91765	5.08099	5.02199	9.52287	9.38403	9.86858	26.4462	24.4179	25.7879
663	22.597	2113.68	338.138	Ferulic acid	0.906	ok	89.4	99.5	89.4	83.4	97.1	301.98	0.725307	0.961827	0.867139	0.65014	0.478326	0.49074	0.354752	0.302191	0.270766	0.274828	0.397504	0.261897	0.0472534	0.108676	0.00137779	0.515486	0.464476	0.450485	0.174208	0.180471	0.173867	0.273933	0.2348	0.204235	0.174966	0.149169	0.144322	0.562433	0.566655	0.575235
492	19.445	1795.17	116.965	fructose	0.406	no	74.6	53.2	74.6	93.8	48.3	225.25	11.1583	30.1984	31.4806	26.405	26.408	5.78467	31.7092	6.73985	8.84565	36.5425	39.358	9.11475	7.29866	37.4211	14.6049	31.4402	30.9523	29.9444	6.49177	50.0945	52.3019	6.24036	44.3643	5.94444	45.3821	42.769	15.7926	17.2375	30.1543	30.4464
229	14.06	1357.02	245.077	Fumaric acid	0.906	ok	86.8	97.6	86.8	88.9	93.4	63.63	0.48869	1.09615	4.03855	3.47708	4.99005	4.71071	8.68398	9.38753	9.28538	6.14474	11.1974	6.22443	0.0524662	6.69212	11.2459	1.54603	2.56578	2.61883	9.92934	8.1143	9.52427	13.3143	10.7865	11.2841	8.95484	6.99295	7.74357	1.25204	9.74318	7.8017
230	14.061	1357.09	147.095	fumaric acid	0.719	no	83.8	92.2	83.8	75.9	91.9	6.73	4.56567	11.5806	21.4534	17.3039	19.2282	15.9678	18.6935	17.6974	16.2905	21.7419	43.2701	28.9401	5.42676	16.036	2.29905	14.349	15.2295	15.4349	21.2832	16.854	18.9073	22.7529	18.0726	21.2392	29.8119	21.2678	19.8153	95.4842	97.9141	104.292
349	16.531	1544.25	174.125	GABA; EI-B; MS; 3 TMS; RT	0.938	ok	95.6	100	95.6	94.9	97.7	288.49	4.81854	5.63418	5.68168	18.0784	16.045	16.9688	30.8279	31.7288	30.2436	5.19001	4.26859	5.41454	0.0515375	1.05041	1.03393	6.49972	6.69006	7.26182	4.53357	5.03687	4.48642	1.65756	1.56394	1.61314	2.14433	2.02248	2.14011	0.12734	8.62761	8.86828
348	16.528	1544	73.0494	GABA; GC-EI-TOF; MS; 3 TMS; BP	0.969	no	89.9	94.5	89.9	92.3	90.3	49.12	3.43029	1.76978	3.27541	10.598	9.87239	10.5367	16.002	19.369	0.0441033	0.583841	5.0819	5.86093	5.7338	4.84625	4.07137	5.50531	4.60156	4.70854	7.2468	13.8642	9.39554	2.77794	4.5919	7.51799	6.36639	6.36733	5.07303	6.88638	1.11631	7.10377
894	30.174	3064.79	217.122	Galactinol	0.531	no	88.6	96.5	88.6	83.8	95.1	5.22	0.0442907	0.0460022	0.0301005	0.0671515	0.182562	0.0819514	0.0443462	0.0472819	0.0376775	0.0461303	0.0593552	0.038121	1.57312	0.065314	0.0341545	0.0455782	0.0281533	0.0239055	0.161174	0.0331145	0.0695685	0.0420342	0.034619	0.108374	0.43877	0.0346307	0.86671	0.254589	0.220766	2.17402
887	29.252	2947.07	204.099	galactinol 4	0.906	ok	88.4	86.7	88.4	83.3	91.8	11.74	2.41953	3.08962	3.50573	2.47383	2.20897	2.3924	1.33229	1.2179	1.37145	0.881848	0.751598	0.769801	1.2339	0.370537	0.411095	2.44005	2.40709	2.54651	0.463084	0.335607	0.265888	0.642793	0.517093	0.499754	0.586798	0.512483	0.590596	13.7582	12.8375	14.2508
544	20.194	1868.03	103.06	galactitol	0.375	ok	85.9	54	85.9	86.3	87.7	47.58	4.90835	4.05113	6.15233	14.7691	1.72168	2.56777	15.662	15.3699	2.01427	13.086	13.3267	12.2506	1.78327	1.46279	17.3685	2.12065	17.567	17.5012	0.222756	0.240205	0.170986	0.934843	0.745226	1.11182	0.639734	3.59788	2.9787	24.4928	23.7633	24.8537
641	22.087	2058.86	217.101	Galactitol	0.906	no	87.2	31.8	87.2	83.4	89.5	29.77	0.377503	1.43523	0.44536	0.382802	0.311069	0.330594	0.471334	0.358197	1.23796	0.449242	3.40937	1.86485	1.52529	0.552867	2.95556	0.350868	0.37749	0.665208	0.355926	0.872077	0.561999	41.7174	0.305219	0.332467	0.34089	0.561165	0.87449	1.30827	1.05094	1.09389
584	20.836	1930.98	147.1	Galactitol; GC-EI-TOF; MS; n TMS; RT	0.781	no	76.5	96.7	76.5	92.6	40.6	61.16	118.525	103.004	27.4296	107.675	1.21906	5.23631	105.131	10.7513	10.7705	104.318	11.0592	9.38628	3.06466	106.24	11.9765	8.96922	123.848	1.07463	61.5495	54.6625	3.99351	8.88204	72.8448	55.1996	4.14433	2.41555	0.0296694	0.377167	1.69624	29.9897
738	24.473	2324.76	204.114	galactose-6-phosphate 2	0.906	ok	84.4	89.9	84.4	80.2	87.1	10.82	0.929239	1.06754	1.11169	1.04508	0.912737	0.965214	1.00144	0.942648	0.950113	1.07665	0.334138	1.17369	0.924355	1.15387	0.0927046	1.09869	1.08821	1.05476	1.38583	0.161156	1.39636	1.25806	1.30361	1.41841	1.14673	1.18792	1.22198	1.47776	1.4758	1.44109
654	22.369	2089.17	73.0419	Glucarate_3_same	0.906	ok	92.3	85.2	92.3	85.9	97.9	244.89	7.21863	10.0889	9.66565	5.07069	4.09676	3.78448	3.22667	3.01481	4.03173	2.02034	2.18882	3.48238	3.28711	2.57316	4.02024	7.34265	6.92905	6.21503	1.23817	1.98201	0.855263	3.08442	2.42186	4.5102	1.51512	1.45852	3.46907	27.6891	24.4456	24.8312
722	24.057	2276.36	73.0161	glucoheptulose	0.875	ok	80.5	25.1	80.5	79.1	82.8	12.7	3.07046	2.01854	0.171918	3.97921	4.2954	3.71882	3.82647	1.63807	4.07277	5.26322	5.55782	3.49062	4.39495	0.906314	5.22581	0.312222	1.09036	0.479391	6.84177	1.91592	1.44756	4.89381	2.36877	131.124	2.02445	2.54757	8.51982	0.428505	0.268589	0.230328
633	21.947	2043.73	73.0555	Gluconic acid	0.938	ok	88.6	44.9	88.6	80.7	94.6	88.46	5.64725	5.32588	5.16574	2.33971	2.37149	2.14283	2.71812	2.34007	2.873	2.04136	2.3183	1.91796	4.39174	2.4044	2.82146	3.88216	4.43623	4.06638	1.40486	1.99301	3.46649	2.51756	1.96258	2.32063	2.04942	1.77764	1.80086	14.7957	12.617	13.3547
767	25.389	2433.69	299.063	Glucose 6-phosphate	0.875	ok	76.4	51.7	76.4	89.3	67.6	97.14	0.036014	0.0529778	0.054944	0.453254	0.325943	0.0138597	0.0256226	0.296546	0.0171309	0.0316303	0.0131729	0.123934	0.0979832	0.0189565	0.049155	0.476387	0.472552	0.0601921	0.0342157	0.0205145	0.0494027	0.283766	0.209027	0.162149	0.0227711	0.0272665	0.0162006	0.85382	0.943817	0.0189604
588	20.955	1942.62	204.112	glucose non-meox	0.562	ok	92.2	98.3	92.2	93	88.6	128.67	145.356	132.476	106.026	64.8755	54.5788	54.8302	40.4796	38.199	36.0367	34.4003	0.162591	1.04663	0.540606	0.00933136	27.312	66.173	66.6314	67.4593	18.4431	19.1649	0.1191	0.105441	26.2671	21.4701	10.0242	1.09441	7.59416	121.785	0.0105047	120.806
427	18.135	1679.23	217.124	glucose-1-phosphate	0.719	ok	82.2	35.4	82.2	94.7	69.4	11.34	22.013	4.98696	22.824	22.5117	22.017	4.36481	23.7967	22.6814	23.4725	29.4666	30.2875	31.0723	1.94209	30.3517	1.40035	23.3876	23.9965	24.9433	34.9502	32.6569	34.6948	28.6366	6.81197	31.2817	28.9705	29.9452	31.0585	36.0197	6.22689	34.8195
222	13.937	1348.73	147.082	Glyceric acid	0.969	ok	95.1	98.4	95.1	96.9	96	34.32	7.17435	8.74441	8.27415	4.46296	3.93439	3.70153	3.81605	3.42665	3.22808	3.96697	5.4538	3.65415	4.39086	4.02426	3.93965	6.71237	6.43343	6.3967	2.90837	2.9987	2.65061	3.76086	91.5234	3.21452	3.20646	2.59589	2.85511	11.6292	10.571	10.4826
185	13.107	1292.81	147.108	Glycerol; EI-B; MS; 3 TMS; RT	0.594	no	94.1	98.2	94.1	94.4	97	15	44.5275	47.0545	46.0705	44.4956	42.493	39.8109	42.13	39.9036	39.1858	40.0411	45.8049	39.6087	3.86121	40.0607	39.9119	36.3785	36.5874	35.344	32.7343	35.1722	29.3195	46.544	38.7789	36.3024	40.4456	37.5578	3.39515	72.0544	67.3383	68.5936
186	13.11	1292.98	147.062	Glycerol; GC-EI-TOF; MS; 3 TMS; BP	0.969	ok	97.6	85.5	97.6	96.4	98.3	80.91	44.5275	46.9947	46.0226	44.4956	42.493	39.8109	42.1312	39.9036	39.1858	40.0411	45.8049	39.3977	3.86121	39.8595	39.9119	36.2926	36.4817	35.344	32.7343	35.0924	29.1422	46.2319	38.608	36.3024	40.4456	37.5578	37.051	72.0544	67.2065	68.5936
748	24.745	2356.37	204.104	glycerol-3-galactoside 2	0.906	ok	92.3	31.5	92.3	86.8	96.5	50.96	9.24705	10.6835	10.2276	7.36298	6.23587	6.44015	5.38095	4.77078	4.65223	4.86761	5.5135	4.7575	0.539914	4.36978	4.23333	7.72503	7.76027	7.84741	1.55962	1.51889	1.0906	2.89903	2.3663	1.93341	2.14573	1.92358	1.72421	35.6289	33.6315	35.0432
498	19.516	1801.6	299.068	glycerol-alpha-phosphate	0.906	no	77.7	54.9	77.7	92.3	63.1	455.49	2.15929	3.67062	3.39826	3.01221	2.40026	2.21026	3.01725	2.57128	2.50206	2.27121	2.62084	1.73707	0.0784175	1.23692	1.06999	2.42021	2.22053	2.19991	1.14469	1.15885	0.725476	2.56471	2.05679	1.56666	1.40387	1.16906	1.06507	7.8593	7.67489	7.18586
258	14.796	1407.75	174.139	Glycine; EI-B; MS; 3 TMS; RT	0.5	ok	83.8	19.2	83.8	87.9	80.4	9.84	71.4283	67.3113	67.7434	70.402	65.3287	66.9614	79.9848	77.5507	80.6192	87.9169	74.8038	95.2652	0.0703255	100.267	95.7076	69.7734	77.2151	78.4213	127.718	0.126414	125.135	2.57547	114.626	116.584	109.975	111.123	111.423	84.1319	79.6564	84.0837
72	9.535	978.45	147.105	Glycolic acid	0.406	no	82.9	18.4	82.9	81.9	82.3	4.52	5.81543	5.40977	5.27522	5.31039	4.81454	5.3694	6.08241	5.83935	1.50975	1.52107	40.4544	6.60932	3.24394	6.43497	5.93621	5.52898	5.87506	6.01551	9.54127	8.96946	9.64531	7.3181	8.04263	8.26812	7.01522	1.82468	32.7829	4.62129	4.45883	4.64401
100	10.437	1069.56	147.087	glycolic acid	0.969	no	78.4	99.9	78.4	68.4	82.6	20.64	11.6492	11.4727	2.26413	11.9919	11.8697	11.7871	14.734	14.2882	14.3242	17.9524	18.3066	19.191	4.39296	17.5838	17.3373	12.0706	12.9531	13.1389	22.2287	21.5656	20.638	20.3733	20.9946	21.1099	18.3924	18.1075	19.0844	18.454	18.5718	18.6445
87	9.989	1024.34	147.09	Glycolic acid; GC-EI-TOF; MS; 2 TMS; BP	0.969	ok	96.3	67.6	96.3	94.1	97.8	13.04	2.01818	2.69731	2.39329	2.99516	2.55693	2.39934	2.66515	2.57498	2.2006	3.05149	4.62394	3.09122	4.19711	2.20837	2.54544	2.06346	1.93718	1.81985	2.81376	3.66927	3.38733	4.36115	3.52517	4.07911	3.74459	3.36748	3.18587	3.25341	3.44002	3.12507
559	20.415	1889.69	174.139	Glycyl-Glycine	0.938	ok	82	21.2	82	82	80.5	56.29	1.17356	1.15506	1.14905	1.62782	1.54742	1.66	2.09479	2.11591	2.25011	2.18893	2.17295	2.34979	0.0368142	1.85104	1.72958	1.37289	1.52628	1.48044	2.33419	2.41071	2.34355	2.03412	2.09401	2.16341	2.19982	2.14624	2.26968	1.58283	1.44251	1.51653
456	18.96	1752.22	73.0172	Gly-Gly; GC-EI-TOF; MS; 4 TMS; BP	0.594	no	71.6	63.6	71.6	94.4	28.1	13.06	282.275	236.611	0.835774	238.684	0.835774	227.325	271.016	298.74	241.275	311.976	343.459	405.071	8.35774	384.45	330.8	268.525	277.958	296.994	498.427	430.062	435.295	331.478	347.667	431.21	346.785	421.708	392.799	266.159	295.892	276.275
535	20.079	1856.79	174.153	Gly-Gly; GC-EI-TOF; MS; 4 TMS; BP	0.5	no	75.8	100	75.8	68.4	82.4	70.16	1.36449	1.39061	1.33945	1.40209	0.259671	1.35728	1.52915	1.54778	1.50284	1.81394	1.7538	1.86898	0.147953	1.87743	1.82139	1.47544	1.55173	1.60807	2.22152	2.30042	2.27497	2.03062	2.14853	2.02118	1.96078	0.0581592	1.99173	0.300123	1.54757	1.65505
689	23.267	2185.66	71.1042	Heneicosane	0.938	no	81.6	24.9	81.6	67.7	94.7	7.18	0.528015	0.514688	0.508396	0.722848	0.655137	0.648724	0.569047	0.524856	0.509887	0.672089	0.686856	0.724749	0.938023	0.600603	0.6124	0.436224	0.505472	0.50484	0.852817	0.924187	0.857286	0.751285	0.754423	0.730484	0.68678	0.694752	0.714933	0.529036	0.489893	0.52046
677	22.952	2151.81	117.051	Heptadecanic acid(17:0)	0.938	no	82.6	99.9	82.6	66.7	97.7	20.92	4.66849	2.06224	1.28483	0.652027	0.649648	0.461138	0.363745	0.288214	0.310583	0.306064	0.339974	0.357859	1.89064	0.0897943	0.457367	0.791473	0.607663	0.486347	0.466706	0.634984	0.435762	0.56034	0.491128	0.492611	0.340597	0.325423	0.325523	0.443045	0.345618	0.387806
655	22.399	2092.4	145.101	Heptadecanoic acid; GC-EI-TOF; MS; n TMS; RT	0.906	no	74.9	57.5	74.9	59.8	90.9	6.8	0.419885	0.365543	0.241439	0.191204	0.198883	0.138455	0.131573	0.119102	0.121116	0.100745	0.149676	0.102119	0.35443	0.116176	0.153223	0.183872	0.150143	0.125326	0.150459	0.209702	0.13599	0.311201	0.252402	0.216825	0.121931	0.115553	0.134149	0.18958	0.145904	0.171446
815	26.486	2570.77	71.1053	Hexacosane	0.781	no	72.2	78.6	72.2	62	81.9	9.99	0.260475	0.265864	0.279648	0.345673	0.314364	0.316986	0.270594	0.237947	0.254272	0.321495	0.344611	0.292248	1.17358	0.321115	0.305953	0.205174	0.204644	0.232164	0.421497	0.43726	0.408052	0.347321	0.355856	0.372405	0.327815	0.348565	0.341537	0.0625855	0.230313	0.226208
592	21.025	1949.51	154.112	histidine	0.5	no	74.9	74.2	74.9	64.9	86.4	67.12	0.0155025	2.18206	1.57876	1.98504	2.13405	2.59798	0.0120709	0.999521	0.0285643	0.0120089	0.0321511	0.695803	0.217764	0.0217644	0.030065	0.0998328	0.718993	0.0100121	0.0259928	0.0199735	0.0240146	0.010643	0.0183724	0.0881876	0.0150393	0.120758	0.0159075	0.128522	0.173887	0.131925
126	11.306	1157.18	147.075	HydroxyButyric acid; EI-B; MS; 2 TMS; RT	0.312	no	70.5	100	70.5	57.7	89.5	5.83	0.322473	0.264282	0.213254	0.155537	0.234915	0.264383	0.172369	0.226496	0.181286	0.154775	0.190551	0.254354	3.26899	0.127141	0.225764	0.254978	0.135595	0.246471	0.238864	0.199789	0.161943	0.193824	0.208548	0.300541	0.256785	0.305236	0.218886	0.301032	0.290307	0.113763
671	22.769	2132.16	217.106	Inositol	0.844	ok	97.4	99.9	97.4	95.6	98.8	33.92	58.72	69.3058	77.2671	157.928	148.198	143.221	117.841	119.206	113.689	114.972	108.66	108.258	1.90427	82.22	0.761395	75.6877	78.1731	80.6327	54.2871	50.0441	33.6724	79.8682	64.2898	0.392618	42.3679	36.7984	36.4828	189.088	167.637	173.049
532	20.011	1850.06	273.09	Isocitric acid+Citric acid	0.906	ok	95.7	97.2	95.7	92	99.1	29515.1	139.867	164.992	164.537	159.426	136.373	126.205	138.907	129.488	9.90312	146.236	144.723	101.583	0.0510717	134.093	103.014	146.021	142.316	144.518	79.5823	81.7014	49.5221	171.657	121.93	77.0598	53.957	40.7802	36.7086	205.032	208.424	201.933
628	21.813	2029.36	147.086	isohexonic acid	0.906	no	70.1	72.3	70.1	67.6	71.9	45.41	1.21858	13.2486	2.48337	1.0874	0.856979	0.698158	1.02142	1.21158	1.40126	9.47211	1.53323	0.492343	3.32629	0.568738	0.111199	0.459846	0.761772	5.06576	0.784169	2.55792	1.0598	1.43824	3.83265	1.37209	1.23566	5.31787	0.257875	0.117025	0.164602	1.5507
133	11.673	1194.28	86.1034	Isoleucine_1TMS_minor	0.281	no	70.2	95.6	70.2	57.6	74.1	62.83	0.475302	0.936608	0.898307	1.51802	1.37118	1.06412	2.8907	2.70901	2.29059	0.0258794	0.0499942	0.0219823	0.326908	0.0513694	0.0416086	0.0915903	0.104866	0.0830293	0.0617045	0.0699885	0.040907	0.0330496	0.0445254	0.0307631	0.030315	0.0353632	0.0498032	0.021445	0.0301603	0.0297268
685	23.116	2169.47	204.119	Isopropyl-beta-D-thiogalactopyranoside	0.938	no	70.1	36.7	70.1	66.9	72.1	10.74	0.188636	0.352272	0.263168	1.0549	0.842339	0.873392	1.2881	1.23259	1.14764	0.209108	0.270056	0.228562	0.911601	0.292467	0.418635	0.216816	0.203036	0.213366	0.0296657	0.130263	0.0983493	1.2596	1.11087	0.949328	0.0932256	0.0582228	0.0387284	0.790703	0.759611	0.708328
373	16.981	1579.64	292.161	isothreonic acid 1	0.75	ok	81.2	54.2	81.2	75.2	86.1	31.49	0.154239	0.170118	0.186758	0.199581	0.0369355	0.163956	0.0565367	0.0571605	0.156864	0.00816947	0.221788	0.178068	0.0320829	0.229636	0.218277	0.0322475	0.146203	0.148607	0.112028	0.126873	0.461024	0.0827035	0.140984	0.462924	0.12859	0.116708	0.105311	0.67113	0.642449	0.616565
364	16.861	1570.16	73.0519	L-(-)-Malic acid	0.938	ok	91.3	15.4	91.3	88.3	91.3	9.39	3.19395	3.32744	1.41237	2.68934	1.77806	2.02347	4.99137	1.68274	0.460165	1.08946	0.366986	0.713358	5.28418	1.48771	1.51238	1.19828	0.393277	4.28807	1.09908	7.95257	2.68534	2.53672	3.22049	1.59449	1.0912	1.10363	1.08436	3.34415	3.86562	1.10763
410	17.756	1645.69	218.121	L-(-)-Phenylalanine; EI-B; MS; 2 TMS; RT	0.75	ok	87.9	99.9	87.9	89.1	84.6	11.34	1.8955	2.55773	2.41186	1.43841	1.15317	1.16921	1.30322	1.22579	1.13026	0.275527	0.30485	0.892429	0.523558	0.0751517	0.0679933	1.37287	1.30382	1.31392	0.29455	0.166411	0.35444	0.234589	0.147065	0.445963	0.0917314	0.0918785	0.0986024	0.266112	1.98648	0.250061
64	9.252	949.96	117.058	L-(+)-Lactic acid	0.469	no	85.6	14	85.6	96.3	78.9	5.56	0.541607	0.561706	0.553714	621.977	583.242	70.2982	679.221	655.232	76.3492	3.36144	3.7485	3.42534	1.32185	1.80837	1.68569	0.390561	0.411815	0.434868	52.7245	56.2231	51.0194	423.866	422.73	389.478	0.0744521	0.460676	0.466148	15.5247	14.4917	15.5188
422	18.02	1669.06	228.085	L-(+)-Lactic acid; EI-B; MS; 2 TMS; RT	0.969	no	71.6	77.7	71.6	64.5	68	33.57	0.10406	0.145433	0.18441	0.206267	0.192706	0.173951	0.309704	0.307159	0.30327	0.211674	0.247373	0.232723	0.220252	0.352076	0.350029	0.187165	0.205852	0.223909	0.278269	0.26175	0.234026	0.466631	0.432854	0.413314	0.363873	0.342991	0.365342	0.426787	0.407216	0.435988
67	9.31	955.81	147.075	L-(+)-Lactic acid; GC-EI-TOF; MS; n TMS; RT	0.75	ok	85	13.6	85	94.9	79.4	2.62	0.980108	1.03364	0.99098	276.164	265.212	269.24	296.475	0.880538	283.829	1.46006	1.49761	1.47901	4.13189	1.58511	1.51626	1.05936	1.13761	1.2068	2.33142	2.21862	2.21564	1.04827	0.0831825	161.541	1.69419	1.66903	1.66938	6.04291	1.25825	0.558307
554	20.312	1879.63	174.126	L-(+)-Lysine	0.844	no	84.9	98.6	84.9	79	92.9	55.98	1.01512	1.15506	1.41263	6.58046	0.60919	4.85008	1.36012	0.533241	0.532831	0.298714	1.04359	0.373372	0.0582266	0.0801856	0.0698449	1.38151	1.27492	1.27422	0.512122	0.452099	0.458324	0.194367	0.188695	0.194753	0.235207	0.235553	0.234137	0.165999	0.204625	0.219313
589	20.959	1943.04	73.0373	L-(+)-Lysine; EI-B; MS; 4 TMS; RT	0.938	ok	94.1	99.9	94.1	94	95.5	249.85	13.347	14.9941	16.3418	46.1548	40.2241	42.4591	19.2818	23.3383	20.3742	15.2197	17.9954	16.05	3.94148	1.5771	2.43586	13.5869	14.6319	15.2269	5.63514	5.55161	4.90712	4.71375	27.8992	23.4402	3.14986	2.9774	3.08719	111.046	9.74721	111.034
77	9.669	992.04	73.0648	lactic acid	0.969	ok	88	43.8	88	81.6	95.8	14.76	10.0875	16.6443	8.62559	44.3991	39.2351	34.7681	41.2837	37.0985	37.839	38.438	48.0633	38.7435	4.3898	35.1174	7.58253	18.3583	17.7635	5.36275	31.3658	33.3414	28.4971	53.2456	31.6211	30.2383	42.0641	40.8719	40.9039	32.0941	29.4118	29.5888
78	9.675	992.61	73.0361	Lactic acid	0.875	no	87.9	38	87.9	76.2	99.3	11.32	13.77	16.6443	12.8534	44.4121	27.7219	34.7681	41.2631	37.0985	37.839	38.438	48.1379	25.2279	4.3898	35.1357	32.3875	18.3583	17.7635	16.1611	31.3734	33.3462	28.5766	85.9851	31.6327	30.3178	42.0641	40.8906	40.9287	32.0941	19.9814	29.5888
855	27.968	2768.64	204.106	lactobionic acid	0.812	ok	76.7	87.6	76.7	80.5	74	11.51	0.951708	1.17087	1.22704	1.24614	1.12051	1.10879	0.572153	0.534201	0.542041	0.595696	0.323011	0.638627	1.11143	0.489909	0.535338	0.981833	0.991627	1.07593	0.156301	0.176764	0.0958884	0.151676	0.289883	0.257462	0.141236	0.0869559	0.965285	6.74442	6.2146	6.99875
98	10.363	1062.09	116.107	L-Alanine	0.719	ok	86.5	80.2	86.5	93.7	82	14.81	1.97969	2.74498	2.72508	1.87338	1.87566	1.64255	2.78248	2.40457	2.48114	1.15389	1.4195	0.978587	0.553016	0.069449	0.069259	1.51044	1.47715	1.45536	0.52599	0.564491	0.421779	0.73588	0.436462	0.341459	0.27853	0.226949	0.209905	0.479813	0.423945	0.382808
434	18.291	1693.01	116.092	L-Asparagine	0.75	ok	91.1	88.9	91.1	92	93.6	96.05	12.8228	23.3809	23.1824	1.14071	0.919857	0.919731	0.931145	0.823529	0.813037	0.437235	0.561998	0.367719	0.429751	0.298106	0.284181	10.6291	9.88645	9.62036	0.407077	0.423955	0.375642	0.374359	0.349227	0.36053	0.312064	0.312707	0.311484	0.198124	0.331112	0.061355
345	16.445	1537.48	232.122	L-Aspartic acid	0.781	ok	91.2	87.4	91.2	94.6	84.5	152.07	2.63944	5.30201	5.32956	0.634814	0.571309	0.496109	0.817079	0.753503	0.670904	0.191597	0.348487	0.164358	0.0280318	0.0250157	0.0291638	1.37149	1.16263	1.18013	0.125668	0.0971041	0.0747773	0.199029	0.117782	0.105385	0.0812108	0.0624695	0.06954	0.570605	0.517419	0.471145
296	15.66	1475.71	73.0499	L-Aspartic acid; GC-EI-TOF; MS; 3 TMS; BP	1	no	70.4	82.6	70.4	66.2	64.6	40.2	2.54233	0.955191	2.40438	2.84221	3.4619	2.61632	3.88153	3.14784	3.0464	1.62585	3.58192	4.47611	3.70991	3.85327	2.99538	2.80556	2.76793	2.89234	4.67346	4.87559	5.09318	4.16112	4.48051	4.61762	1.47255	4.48467	4.48792	4.03128	3.57785	3.93503
406	17.687	1639.56	204.117	levoglucosan	0.938	no	76.5	58	76.5	62.5	88	37.19	2.05713	2.2354	2.28179	2.21312	2.20301	2.1541	1.46847	1.46835	1.41661	1.67112	1.84201	1.70452	0.652641	1.24613	1.13684	1.89589	1.9021	2.13354	0.517723	0.480687	0.398592	0.650475	0.593255	0.526029	0.417103	0.390799	0.394453	4.30639	4.31804	4.20926
415	17.835	1652.68	246.145	L-Glutamic acid; EI-B; MS; 3 TMS; RT	0.562	no	84.8	99	84.8	87.4	85.1	24.65	0.235954	8.76155	0.267515	0.0297434	0.212512	0.0815157	0.0987786	0.198562	0.166885	0.0876951	0.0215354	0.206303	0.0394724	0.056408	0.0663265	0.203628	0.199948	0.0978379	0.197658	0.105647	0.0993167	0.27226	0.108174	0.0937727	0.209284	0.0947665	0.0894044	0.0836729	0.00612573	0.210432
404	17.649	1636.24	246.147	L-Glutamic acid; GC-EI-TOF; MS; 3 TMS; BP	0.906	ok	87.3	86.8	87.3	78.7	93.8	262.64	5.1399	8.76544	8.27004	3.1533	2.53205	2.32579	2.9606	2.76449	2.69655	1.05194	1.28825	0.788997	0.0927757	0.020862	0.0945501	4.89404	4.43599	4.55544	0.380826	0.375698	0.208104	0.7473	0.396281	0.252778	0.214662	0.155769	0.162165	1.47595	1.31874	1.45269
608	21.355	1981.85	73.0588	L-Iditol	0.969	ok	96.2	51.4	96.2	95.8	96.3	25.45	4.42411	6.23814	6.77233	5.42673	4.63373	5.46094	25.1306	5.38865	6.9203	6.58969	6.59267	6.45781	3.17329	11.5773	6.29032	7.088	5.81175	5.16987	6.4253	6.61594	6.8848	6.23274	6.80793	2.77566	6.10578	7.28611	8.30787	6.70306	6.36901	7.03959
603	21.224	1969.03	73.0383	L-Iditol; GC-EI-TOF; MS; 6 TMS; BP	0.969	no	95.3	70.6	95.3	93.6	95.5	11.04	9.84857	10.2051	10.2131	10.1561	8.81022	9.33691	9.63025	9.92079	83.2546	6.2591	24.7009	11.5346	4.46227	14.9434	15.0803	10.0492	10.6492	10.2383	12.8544	12.5036	11.9436	16.0214	11.799	11.5802	11.3685	10.8128	11.8937	16.8757	17.2679	16.2314
519	19.848	1834.07	73.0591	L-Iditol; GC-EI-TOF; MS; n TMS; BP	0.688	no	90.3	47.1	90.3	89.1	90.6	51.58	77.6901	79.1487	57.9122	36.9069	32.7784	189.016	25.937	24.8413	155.987	27.2544	174.058	26.2897	9.91401	30.3137	27.3821	33.7634	33.224	33.5795	13.5633	12.8217	10.1781	151.325	26.3672	21.7935	15.1652	14.6169	14.1362	112.686	337.544	109.26
196	13.378	1311.02	158.14	L-Isoleucine	0.906	ok	86.3	87.1	86.3	82.2	91.7	43.44	0.681117	0.709367	0.707492	1.55966	1.75519	1.71742	3.1201	2.74964	3.31866	0.764216	1.14669	0.737591	0.244636	0.0415104	0.0449268	0.685797	0.679656	0.758433	0.608765	0.722641	0.466339	0.714451	0.545003	0.425928	0.666535	0.625843	0.738409	0.146574	0.152738	0.0203738
181	13.06	1289.63	158.156	L-Leucine; EI-B; MS; 2 TMS; RT	0.75	ok	85	98.1	85	84.1	84.8	91.87	1.27353	1.59553	1.53225	1.2576	1.45229	1.26174	4.42175	3.83641	4.10008	0.491071	0.805032	0.448271	0.304656	0.084962	0.0883414	0.921284	0.921064	0.992981	0.243224	0.300007	0.200439	0.487888	0.329354	0.227191	0.49935	0.404195	0.447677	0.591371	0.527055	0.494431
343	16.418	1535.35	176.109	L-Methionine; EI-B; MS; 2 TMS; RT	0.594	ok	79	99.7	79	94.3	71.4	48.34	0.911361	1.52156	1.51638	0.453619	0.443341	0.347688	0.464962	0.485822	0.392945	0.0747011	0.167931	0.0613078	0.0752774	0.0352251	0.030994	0.353388	0.272842	0.333669	0.0735473	0.0638318	0.297696	0.112333	0.0682059	0.282381	0.0438958	0.0452534	0.0439251	0.103817	0.0999386	0.091592
147	12.319	1239.71	73.0514	L-Norvaline; GC-EI-TOF; MS; 4 TMS; BP	0.625	ok	87.1	100	87.1	87.1	88.8	15.94	9.33388	11.6951	7.7134	5.60707	6.52067	6.15351	10.537	4.40608	6.82249	12.2384	28.1472	7.03713	8.65643	1.87864	1.7375	7.34967	3.29025	3.20618	4.54345	7.41203	8.13581	7.94135	5.87066	7.38744	8.79029	8.63026	2.07066	6.60891	16.1911	8.21363
243	14.346	1376.29	204.131	L-Serine	0.938	ok	94.1	85.5	94.1	93.3	93.6	18.84	12.0008	15.5357	14.5148	3.83067	4.00335	2.94367	5.41607	5.0129	4.65017	0.800426	2.03367	0.610134	0.760058	0.0384152	0.00795567	5.8366	4.63945	5.18382	0.366923	0.394895	0.255261	0.797354	0.306701	0.224761	0.235274	0.175262	0.176778	0.589373	0.520379	0.478712
170	12.85	1275.5	116.065	L-Serine; EI-B; MS; 2 TMS; RT	0.75	no	86	97.1	86	73.7	99	15.09	1.78942	5.12935	6.44648	1.08224	0.530477	0.321261	0.800182	0.81742	0.536274	0.0183487	0.00685588	0.683401	0.403983	0.0219701	0.00509018	0.00499581	0.213498	0.011521	0.0216976	0.0143457	0.017668	0.0178269	0.632602	0.0170013	0.0214153	0.0110623	0.348334	0.790358	0.0101785	0.0149751
268	14.949	1419.77	73.041	L-Serine; GC-EI-TOF; MS; 3 TMS; BP	0.969	no	70.6	35.3	70.6	64	80.2	9.07	0.906536	0.712018	0.860443	0.738444	0.781746	0.522158	2.43722	0.406454	0.452097	1.08926	0.744741	3.72582	6.21468	0.914494	0.8763	0.547148	0.513765	0.56877	1.8577	1.31458	1.22548	0.992465	2.3205	1.07577	56.1419	57.2836	1.09699	47.0527	1.16254	1.04548
256	14.722	1401.89	218.143	L-Threonine	0.906	ok	95.4	87	95.4	93.1	96.7	14.03	2.80299	3.45997	3.33278	3.06683	2.87975	2.44094	2.95276	2.73882	2.49947	1.09629	1.74174	0.946148	0.670677	0.0771766	0.0864125	1.8305	1.61002	1.81091	0.432215	0.427855	0.262637	0.628549	0.342024	0.287853	0.293518	0.21661	0.229093	0.749054	0.662699	0.701889
711	23.834	2250.52	202.131	L-Tryptophan; GC-EI-TOF; MS; 3 TMS; BP	0.688	ok	85.1	78.5	85.1	83.8	89.5	119.05	1.41264	2.26398	2.06538	2.73995	1.92558	2.16351	1.06826	0.972785	1.02662	0.593013	0.645158	0.512097	0.0466829	0.104934	0.114187	0.921925	0.900332	0.925403	0.364972	0.387013	0.243279	0.465731	0.285634	0.214758	0.1607	0.143683	0.141339	0.862559	0.356554	0.863379
574	20.662	1913.95	179.108	L-Tyrosine	0.656	no	72.7	87.3	72.7	75.1	76.5	60.48	0.602967	0.848224	0.813791	0.806563	0.646367	0.606295	0.475973	0.439089	0.418085	0.21406	0.288812	0.175605	0.330316	0.0163469	0.0137949	0.649899	0.611297	0.568168	0.111381	0.0806217	0.0912308	0.206344	0.135263	0.017043	0.0970273	0.0221894	0.00848026	0.122537	0.136254	0.148323
144	12.184	1230.57	144.156	L-Valine	0.531	no	85.5	89.2	85.5	90.4	88.4	8.76	10.52	13.0884	12.5442	8.84051	18.3778	16.9279	8.6338	7.84035	21.3625	2.60767	0.0136418	5.99619	0.09698	0.0957668	0.092749	3.70585	0.00632518	3.6182	3.22335	3.46086	2.35557	2.21452	1.90412	3.25873	1.66114	0.00720168	1.50133	1.18697	1.13473	0.0271602
145	12.231	1233.77	144.137	L-Valine	0.906	ok	97.1	87.6	97.1	95.8	97.7	185.92	10.52	13.0878	12.5442	18.9089	18.3761	16.9279	22.6768	20.8564	21.3618	6.47429	8.93842	5.99619	0.170813	0.174227	0.1781	8.59882	8.49652	9.13735	2.73897	3.46086	1.8676	4.88057	3.96263	3.25673	3.79075	2.76992	3.1452	1.18697	1.13473	1.0699
143	12.173	1229.85	73.0684	L-Valine; GC-EI-TOF; MS; 2 TMS; BP	0.875	no	79.4	91.1	79.4	61.4	96.2	79.96	6.67276	3.10284	7.7134	5.41223	5.04048	5.3252	5.89177	5.83209	6.5294	7.31669	10.5318	9.75065	3.90531	7.57463	7.43374	2.68821	3.22109	3.70782	19.6515	13.3301	22.6897	3.95959	6.37837	12.6761	13.2934	14.0731	15.7759	2.2647	2.22258	1.45555
316	16.046	1506.07	147.054	Maleamic acid; GC-EI-TOF; MS; n TMS; RT	0.562	no	73.9	34.7	73.9	90.2	53.1	185.21	518.922	426.305	422.164	387.239	371.968	352.564	442.312	418.553	424.679	467.429	509.637	432.134	4.32293	373.242	357.355	412.88	9.02829	433.447	661.106	655.992	578.952	558.138	578.542	576.207	3.26941	369.53	361.31	296.669	276.315	8.85003
322	16.093	1509.75	233.105	Malic acid	0.281	ok	85	84.2	85	83.1	85.5	5.42	270.009	237.345	240.831	219.89	212.127	211.605	249.627	247.845	243.636	223.945	252.758	3.69346	0.0670128	151.34	143.757	1.8943	227.129	228.02	318.576	328.181	268.385	4.15266	323.945	308.748	173.786	1.64514	134.859	116.827	110.483	105.664
155	12.528	1253.76	73.0565	Malonic acid	0.75	no	84.8	49.7	84.8	77	88.9	15.42	1.61663	1.00593	7.88239	2.07607	4.5866	7.56961	5.06165	8.2329	8.31304	7.46385	13.6619	0.64327	6.23865	15.3572	1.77839	3.118	1.0299	1.04424	9.76686	10.479	11.1549	11.9991	12.5005	13.39	15.0386	15.8437	4.72674	1.81278	1.65652	13.6609
251	14.565	1391.04	147.088	Malonic acid	0.469	no	80.4	20.7	80.4	89.8	66.4	6.69	0.290192	43.8428	0.702091	1.43728	0.258771	1.06981	0.533313	0.555773	0.458886	81.3472	0.746899	0.356667	4.13525	0.350246	1.38609	0.437497	1.46191	0.432558	0.13713	0.243526	0.167318	0.377057	0.340733	0.547189	0.284718	0.291762	0.272626	1.19513	1.08526	1.3891
139	11.926	1213.22	147.081	Malonic acid; GC-EI-TOF; MS; 2 TMS; BP	0.625	ok	86.7	96.6	86.7	83.6	84.6	16.09	0.0880275	0.109243	0.153044	49.9835	0.166036	0.0867624	0.109232	0.139567	1.94797	0.0855136	0.132846	0.123686	3.43002	0.154219	0.085996	0.0762934	61.8892	59.4304	0.148257	0.181679	0.110991	0.105523	5.80559	0.170173	0.148808	0.0850496	0.108274	0.507856	0.531544	0.0602925
252	14.576	1391.8	147.078	Malonic acid; GC-EI-TOF; MS; 2 TMS; BP	0.781	no	82.7	29.2	82.7	83.6	74.8	34.14	0.298347	43.8428	0.702091	1.27235	0.713518	1.75465	0.253428	0.557323	0.228218	81.3472	0.505647	0.0804034	4.04799	0.363221	1.3958	32.942	0.39747	0.432558	0.266101	1.52822	0.303325	62.8613	0.340733	0.481271	2.14732	0.217019	0.288686	0.41404	0.461947	0.433108
885	29.091	2924.64	204.129	maltitol	0.969	ok	81.6	14.1	81.6	76.1	87.8	15.48	0.258944	0.359518	0.397268	2.39154	0.203756	0.355933	0.0628458	0.122173	0.111236	0.0155025	0.425291	0.0615561	0.950247	0.0406666	0.0545576	0.0883356	0.278765	0.272165	0.0492529	0.0371766	0.0218629	0.00893555	0.0402769	0.0444112	0.0240172	0.059712	0.0656373	1.7983	1.58378	1.71966
852	27.897	2759.06	129.075	Maltose	0.938	no	73.6	39.3	73.6	75.3	60.7	6.49	1.03585	0.955103	1.02761	0.744922	0.749199	0.720266	0.990773	0.957471	0.935138	1.10005	1.20385	1.30088	1.55777	1.16024	1.1543	0.421397	0.466582	0.464565	1.37146	1.39839	1.50866	1.2057	0.367422	0.14902	1.26923	1.45589	1.47967	0.542202	1.32049	1.47556
856	27.995	2772.3	129.074	Maltose; GC-EI-TOF; MS; 8 TMS; BP	0.938	ok	85.8	26.3	85.8	86.4	78.9	8.44	0.729143	0.774346	0.752104	0.787461	0.695714	0.749547	0.483581	0.503691	0.486107	0.587582	0.545423	0.63212	1.47693	0.568254	0.573097	0.500876	0.57428	0.553825	0.354743	0.548981	0.374286	0.0168459	0.367422	0.360361	0.387076	0.426818	1.75736	1.53122	2.71134	1.50251
901	31.477	3215.01	204.104	Maltotriose; GC-EI-TOF; MS; 11 TMS; BP	0.938	ok	83.2	15.7	83.2	77.1	87.4	8.43	1.76527	1.97838	2.03149	1.2372	1.11376	1.26014	0.860222	0.745509	0.801278	0.692736	0.64022	0.594808	0.792151	0.291019	0.288779	1.37201	1.2916	1.26394	0.264803	0.217595	0.168275	0.486137	0.3566	0.405768	0.191889	0.15104	0.167678	2.99726	2.49475	3.00693
610	21.361	1982.44	319.145	Mannitol	0.875	ok	89.5	98.6	89.5	84.5	94.8	64.03	1.41183	1.3229	1.69726	4.12402	3.30154	0.222803	4.76003	0.198366	0.0642223	0.0841835	0.0563002	0.667759	0.621575	2.34731	2.08747	1.14478	0.125568	1.3256	0.120675	0.845862	0.0790141	0.0856935	0.139717	0.812057	0.66967	2.29055	0.623089	0.596897	0.291386	0.276978
876	28.616	2858.23	204.109	Melibiose; GC-EI-TOF; MS; 8 TMS; 1 MEOX; BP	0.906	no	90.6	95.3	90.6	91.3	87.2	16.57	0.53606	0.611673	0.788864	0.764815	0.768778	0.841481	0.512183	0.481693	0.502443	0.248411	0.205448	0.21485	0.83802	0.102967	0.0448369	0.667713	0.669477	0.733597	0.137679	0.0250333	0.103272	0.165528	0.139257	0.016396	0.248757	0.211035	0.214754	2.48927	2.31054	2.57174
888	29.309	2955.1	204.106	Melibiose; GC-EI-TOF; MS; 8 TMS; 1 MEOX; BP	1	ok	88.1	33.7	88.1	86.7	86.5	11.75	0.996328	1.20968	3.4988	1.08685	0.976796	1.05735	1.32439	1.22425	0.601113	0.465307	0.443677	0.441036	0.663912	0.202504	0.218187	2.41043	2.37551	0.982528	0.435623	0.0796484	0.260881	0.648006	0.298116	0.287546	0.254505	0.234253	0.256979	13.5259	12.6607	5.61325
236	14.199	1366.37	147.093	Mesaconic acid	0.906	no	82.8	89	82.8	78.7	80.3	14.16	0.438307	0.791396	1.66572	1.2005	0.879159	1.78607	1.91083	2.44938	2.31981	3.13421	7.85214	41.499	3.59994	1.56748	2.20989	2.63272	1.14175	1.35212	3.82289	1.88435	95.8411	2.62988	2.14412	65.2305	4.82828	2.50478	2.50134	14.7648	18.4199	12.8846
257	14.79	1407.23	184.07	Mesaconic acid; GC-EI-TOF; MS; 2 TMS; BP	0.969	ok	90.6	94	90.6	85.4	95.1	160.1	0.43686	1.01909	1.59438	1.4357	1.35787	1.17702	1.04723	1.00244	0.920765	1.501	2.29608	2.10825	0.103397	1.32967	1.51869	1.44211	1.35953	1.46667	1.44953	1.23192	1.23882	1.09853	1.03423	1.21213	1.93061	1.57749	1.44423	3.74179	4.03698	4.46434
338	16.338	1529.03	73.0378	meso-Erythritol	0.969	ok	93.6	99.6	93.6	88.3	99.4	71.72	83.6597	79.4718	79.822	91.9049	83.7403	82.6527	95.5772	94.2543	93.9381	111.578	115.142	118.4	5.17158	118.109	112.541	85.7993	89.4945	97.4963	149.258	151.916	142.403	130.882	138.45	134.751	124.12	125.29	124.857	92.7339	86.9608	90.0803
337	16.337	1528.97	73.0434	meso-Erythritol; EI-B; MS; 4 TMS; RT	0.875	no	92.7	98.7	92.7	88.1	97	19.35	5.56951	79.4718	79.822	91.9049	83.7403	10.3799	95.5772	13.1892	93.9381	112.195	115.142	118.4	5.17158	118.109	112.541	86.0398	89.4945	97.4963	149.258	151.916	143.447	13.096	138.45	134.751	124.12	125.29	124.857	92.7339	86.9608	90.0803
536	20.097	1858.49	204.116	methyl O-D-galactopyranoside	0.562	no	71.6	83.9	71.6	60.3	79.5	136.48	277.418	259.568	263.029	237.541	220.226	220.491	235.786	230.391	229.106	149.765	154.106	148.282	0.707412	186.161	177.293	250.787	265.757	3.47014	56.1572	51.9037	36.327	120.369	107.751	87.6792	79.8539	68.4049	68.5304	385.777	364.536	373.618
220	13.92	1347.57	147.084	Methylsuccinic acid; EI-B; MS; 2 TMS; RT	0.375	ok	86.1	98.3	86.1	80.8	91.7	27.93	7.13058	8.87666	8.42257	4.27329	3.98579	3.70153	3.87534	3.47827	3.29177	4.03059	1.25989	41.5247	4.39086	4.07892	3.97545	6.78231	6.49144	6.48433	2.97989	1.00974	95.9634	3.78666	91.5061	3.21452	3.20646	2.6451	2.90054	0.908509	10.692	10.7601
761	25.186	2408.25	343.259	monomyristin	0.969	ok	85.2	83	85.2	78.1	88.5	532.81	2.23761	2.25443	2.13829	2.05803	1.82676	1.82209	1.79776	1.79536	1.85132	2.30443	2.40425	2.52953	0.325747	1.5364	1.56276	0.597946	0.636612	0.643263	2.6849	2.79126	2.7202	2.83153	2.80973	2.62505	2.14188	2.30368	2.23442	2.42675	2.22713	2.36906
861	28.159	2794.45	147.087	monostearin	0.969	ok	86.6	88.7	86.6	86	85.9	65.97	76.5076	71.8673	77.356	63.3013	57.3937	61.2543	76.1554	77.0579	76.6829	94.6223	96.5255	95.0058	6.50928	68.7499	61.2332	21.4014	22.6649	22.6593	94.5384	28.1968	91.7836	97.0339	95.7337	106.422	81.292	12.7363	91.9099	83.6585	74.7125	79.2537
672	22.802	2135.69	73.034	Myo-Inositol	0.781	no	81.9	65.4	81.9	96.6	66.1	70.59	0.496619	1.69284	5.13159	1.82527	152.126	1.40503	1.01886	145.758	144.122	0.985757	1.08498	1.17644	2.73034	1.39578	1.56267	109.006	116.484	118.359	89.9675	84.1034	57.0004	3.65897	107.842	0.794252	74.5419	62.4989	63.6155	197.104	182.281	185.615
631	21.859	2034.31	217.12	Myo-Inositol; GC-EI-TOF; MS; 6 TMS; BP	0.969	no	81.6	48.2	81.6	74.3	84.1	19.48	4.93421	5.85376	5.64032	3.81197	2.8073	1.9577	2.20396	12.663	1.06764	2.69253	6.87341	1.89345	1.2453	0.853162	1.00207	1.68585	1.23372	1.09574	2.76163	3.4045	2.87734	4.76626	3.45336	3.73564	3.21211	2.11281	1.55236	2.45223	2.27783	2.33855
647	22.201	2071.05	217.123	Myo-Inositol; GC-EI-TOF; MS; 6 TMS; BP	0.938	ok	85.9	98.4	85.9	82.3	84.1	50.31	1.2044	1.3238	1.08395	1.07811	0.983744	0.952962	0.672187	0.603445	0.920961	0.927402	0.406764	0.661121	1.89327	1.0018	2.45205	0.929988	1.96146	0.947949	0.269966	1.16724	0.90871	0.508087	0.385033	0.927365	0.306139	1.01112	1.31753	3.90747	3.72234	2.60528
620	21.632	2009.93	73.0183	N-Acetyl-D-glucosamine; GC-EI-TOF; MS; 4 TMS; BP	0.906	ok	84.7	55.1	84.7	93.3	72.2	49.3	332.205	281.787	290.04	282.451	280.671	283.151	318.828	319.247	319.971	296.771	309.922	319.031	5.82456	311.602	298.921	313.766	332.815	334.229	295.083	267.505	190.44	282.03	280.094	256.101	264.164	238.279	248.026	353.802	334.315	345.453
664	22.624	2116.58	73.0606	n-acetyl-d-hexosamine 1	0.969	ok	81.3	100	81.3	73.9	84.4	12.3	0.94787	0.833202	1.93629	2.18574	1.75201	1.94417	1.6846	0.498991	1.48673	7.77396	1.21292	2.89589	4.25613	124.288	0.935851	1.36462	0.020507	0.92173	0.449216	1.12091	0.379784	0.900957	0.819779	0.348285	0.574336	1.06062	2.88116	4.93744	4.69209	4.92676
611	21.385	1984.76	174.137	N-acetylornithine TMS2b	0.969	ok	86.1	99.9	86.1	88	87.4	101.51	1.77482	0.547832	1.91845	2.03585	1.83476	0.563346	2.39187	2.2986	2.33009	2.6918	2.77005	2.82363	0.119115	2.74932	2.77122	2.06159	2.19603	2.26553	3.42194	3.62342	3.45236	3.22424	3.27446	0.814674	2.9687	3.01642	3.13517	2.62813	2.44904	2.55985
417	17.9	1658.38	244.133	N-Acetylputrescine; GC-EI-TOF; MS; 2 TMS; BP	0.969	ok	70.3	50.9	70.3	58	76.5	139.92	1.07731	1.18659	1.17571	1.1387	0.961387	1.00825	1.10633	1.11136	1.07841	1.21385	1.36573	1.2106	0.0657264	1.00977	0.987133	1.23309	1.21604	1.25031	1.51507	1.48186	1.48175	1.3546	1.2759	1.25289	1.19952	1.1606	1.20403	1.05621	0.988013	1.07794
117	11.175	1144.01	174.142	n-Butylamine; GC-EI-TOF; MS; n TMS; RT	0.625	ok	70	68.3	70	69.4	70.6	23.04	1.32539	1.43463	1.36319	0.310671	0.288279	0.277507	0.363722	0.372977	0.360367	0.301436	0.323978	0.30011	0.0886677	0.155142	0.148729	1.68786	1.75175	1.81392	0.245544	0.254973	0.24956	0.029019	0.0306039	0.0250031	0.0370697	0.0283878	0.0268641	0.191656	0.179646	0.197307
92	10.239	1049.54	71.1142	N-Decane	0.906	no	72.4	61.7	72.4	53.3	90.8	11.16	0.971231	0.933832	0.891493	0.357307	0.900537	0.923733	1.06452	1.02971	1.03733	1.12086	1.19794	1.121	0.647916	1.08348	1.02044	0.853889	0.875113	0.896045	1.47772	1.48913	1.4177	1.28068	1.28119	1.27942	1.16509	1.20293	1.24601	0.948807	0.85317	0.93614
585	20.87	1934.29	71.1135	Nonadecane	0.906	no	71.9	79.7	71.9	66.4	82.2	31.49	1.24656	1.22331	1.23115	0.642971	1.31141	1.39001	1.28467	1.27335	1.35332	1.82182	1.78647	1.85206	1.03866	1.54537	1.62805	1.16912	1.28481	1.29284	2.17311	2.04583	2.1109	1.81391	1.92254	1.83218	1.72651	1.74419	1.78637	1.30983	1.27631	1.32381
683	23.047	2162.04	327.308	Octadecanol	0.969	ok	88.4	98.9	88.4	79.8	96.3	106.66	1.28033	1.25676	1.08791	0.995861	0.875571	0.929004	0.84021	0.820232	0.83681	0.946541	1.01624	1.03018	0.699281	0.452023	0.548035	0.904647	0.893125	0.9261	1.09703	1.26953	1.19448	1.32334	1.35147	1.31272	0.99429	1.06028	1.13008	0.512323	0.449449	0.576567
702	23.621	2225.71	75.038	Oleic acid; GC-EI-TOF; MS; 1 TMS; BP	0.969	ok	91.3	99.5	91.3	87.3	93.5	33.73	4.98796	2.32059	1.62242	1.15503	1.10445	0.961832	0.693941	0.702712	0.650068	0.60125	0.688994	0.599775	8.47282	0.591884	0.67769	0.974199	0.819219	0.720127	0.760713	0.888866	0.631527	1.15743	0.979446	1.42847	0.579295	0.600659	0.526324	0.981719	1.6908	0.91415
504	19.618	1811.54	333.227	ornithine 4TMS	0.719	no	72.3	96.7	72.3	96.2	25.8	110.79	9.20861	9.83386	9.7519	9.478	8.3195	8.30164	9.7684	9.91806	9.83835	12.8208	12.6985	13.2838	0.27561	0.119871	0.15621	9.69756	9.52193	9.65974	17.9689	18.3088	17.4813	15.486	16.3259	16.6748	15.4586	15.099	16.3198	11.1265	10.315	0.0587831
881	28.859	2892.17	73.0725	palatinitol	0.781	ok	80.6	100	80.6	76.4	79.9	10.42	0.101702	0.245977	0.478387	1.25763	1.04929	1.15039	0.504833	0.530311	0.233803	0.327817	0.484633	0.347256	6.00185	0.0924505	1.08522	1.32654	1.17406	0.169654	0.0439092	0.218582	0.0319409	0.346157	0.607235	0.770583	0.39911	0.399029	2.55666	3.69221	3.16262	0.962941
638	22.027	2052.36	117.051	Palmitic acid	0.969	ok	93.6	90.8	93.6	89.1	97.2	187.3	180.935	85.7632	63.602	44.1295	41.9193	38.2856	21.9927	22.8058	23.0489	21.9664	25.7468	24.1698	1.58265	20.6086	23.1895	40.5265	33.3699	31.1592	30.4836	36.7728	29.0679	31.9298	30.1459	28.5176	23.7145	23.1639	23.4518	25.869	23.5134	24.2087
597	21.119	1958.74	293.101	p-Coummaric acid	0.938	ok	93.5	98.6	93.5	89	98.1	589.63	4.76844	5.89318	5.82041	4.14646	3.06732	2.85104	1.57177	1.32599	1.16929	1.33238	1.9306	1.10732	0.102798	0.770778	0.890307	3.70971	3.38948	3.22284	1.14656	1.15431	0.914149	2.88332	2.1785	2.07491	1.26587	1.17341	1.01442	10.6362	9.92713	10.7312
239	14.246	1369.52	75.0483	Pelargonic acid	0.969	ok	82	98.6	82	73.6	92.8	16.08	1.1287	0.986882	0.96394	1.039	0.911711	0.98752	0.88601	0.835756	0.914676	1.20645	1.47053	1.43348	7.1711	0.920672	0.960408	0.975622	0.986379	1.07822	1.58312	1.43763	1.39586	1.86162	1.8265	1.9537	0.941402	1.00325	0.97281	0.94839	0.748209	1.02093
595	21.087	1955.58	117.082	Pentadecanoic acid	0.938	ok	83.8	97.4	83.8	75	93.8	117.73	4.81982	3.78678	2.91616	1.87572	2.13717	1.37278	1.21317	1.29881	1.26622	0.931597	1.17629	0.840187	1.41362	0.855773	1.21419	2.3373	1.71454	1.59417	1.26012	2.03487	1.11544	2.20875	1.90254	1.57352	0.972644	0.883378	1.00913	8.36083	6.82601	6.73069
594	21.047	1951.69	299.108	Pentadecanoic acid(15:0)	0.781	no	79.7	98.5	79.7	70.2	91.3	176.3	2.7824	0.0262834	1.20776	0.0423366	0.0261733	0.792985	0.620554	0.674707	0.727995	0.522569	0.0196708	0.117958	0.0980493	0.516801	0.0143408	0.0168095	0.787126	0.709918	0.0195224	0.0299733	0.662587	0.0295837	0.973557	0.0197809	0.0539446	0.543507	0.539049	1.7409	7.4465	0.0224357
665	22.629	2117.05	265.584	phenylalanine TBS	0.906	no	83.6	70	83.6	95.4	59.6	16.73	0.0202685	0.013975	0.0133351	0.0166925	0.0241799	0.0190819	0.0286206	0.0220252	0.0173558	0.0338157	0.0330833	0.0134691	0.367113	0.0141933	0.0169653	0.035538	0.0139374	0.0298358	0.0240308	0.0158955	0.0231709	0.0276674	0.0192901	0.0200834	0.017925	0.017329	0.0192966	0.0214735	0.0284708	0.0310289
310	15.995	1502.04	73.0387	Phenylpyruvic acid; GC-EI-TOF; MS; 1 TMS; 1 MEOX; BP	0.469	no	73.3	30.3	73.3	81.6	57.7	30.41	551.012	506.68	520.471	1.04808	0.408977	0.342834	0.13065	0.136867	0.272178	519.161	4.1555	514.848	3.90868	0.368505	0.753316	0.805318	485.1	0.682813	721.22	283.99	653.838	0.590481	0.05249	677.281	508.823	0.949428	1.00966	359.177	340.482	330.063
184	13.101	1292.4	299.086	Phosphate	0.469	no	93.4	96	93.4	90.2	95.1	20.98	507.765	3.20403	626.154	578.273	487.81	0.0034269	638.243	595.314	537.624	591.692	717.953	499.381	0.115122	473.863	1.67005	0.000175979	455.486	440.733	458.32	0.0979699	0.00305419	697.449	605.751	494.508	10.6164	1.7062	0.000175979	1032.5	936.723	966.378
188	13.119	1293.58	73.0334	phosphate	0.969	no	71.8	84.5	71.8	64.9	71.2	11.4	165.574	155.01	161.597	149.266	138.535	130.222	165.969	159.331	153.78	186.989	202.739	191.691	4.36781	179.766	177.397	145.927	148.503	152.075	198.609	199.778	164.221	199.335	202.548	191.349	191.696	176.556	176.094	215.401	208.664	212.619
253	14.61	1394.12	299.075	phosphate largeDELTA RI	0.906	no	83	14.3	83	81.7	86.4	66.52	0.0949953	0.0163262	0.242763	0.362105	0.028784	0.714188	1.24812	1.41201	0.166	0.321659	0.198412	0.0787598	0.170734	0.187367	0.0944819	0.130778	0.0796178	0.753695	0.164876	1.18559	0.484313	0.0280009	0.066953	0.86912	0.437368	0.326748	0.0410856	0.0269639	0.605614	0.576206
189	13.119	1293.62	299.088	Phosphoric acid	0.969	ok	94.8	97.4	94.8	92.2	96	99759.9	507.75	651.451	626.094	578.162	487.832	442.01	638.226	595.258	537.581	591.739	717.965	499.406	0.115122	473.889	472.89	470.618	455.436	440.698	458.249	469.087	318.276	697.37	605.696	494.517	527.648	399.347	389.475	1032.39	936.627	966.244
190	13.132	1294.46	299.095	Phosphoric acid	0.875	no	92.9	81.1	92.9	88.9	95.3	11.93	2.67996	651.48	626.138	578.175	487.843	442.017	638.236	595.273	537.6	591.739	5.65545	499.413	0.0671332	473.956	472.919	470.666	455.459	442.958	458.324	7.98444	11.5837	697.387	605.702	494.522	527.655	399.364	389.527	1032.4	912.871	966.27
432	18.253	1689.62	147.075	Phthalic acid; EI-B; MS; 2 TMS; RT	0.812	no	72.8	92.9	72.8	73.4	60.3	54.8	3.0592	8.37134	1.56798	7.78329	2.10273	1.96461	2.32494	2.16882	2.20368	2.48621	3.592	2.75136	3.79431	2.53988	2.73646	4.68382	18.4416	4.02342	3.0013	7.8944	3.10481	3.82425	2.76893	2.89464	0.109785	2.51086	3.19843	3.01716	16.0228	2.7853
71	9.517	976.62	147.087	propane-1,3-diol NIST	0.969	ok	91.7	37.9	91.7	84.8	98	9.77	5.87445	5.43087	5.28543	5.28332	4.81454	5.30912	6.03604	5.78464	5.67248	6.3061	6.39468	6.67103	3.10115	6.43497	5.93621	5.52898	5.87506	6.01551	9.54127	9.04594	9.64531	7.36522	8.04263	8.22238	7.04026	7.12278	7.28567	4.66131	4.45883	4.64401
753	24.882	2372.35	217.156	pseudo uridine	0.938	no	77.3	42.3	77.3	73	84.5	11.1	0.192704	0.191042	0.194914	0.216457	0.142499	0.14211	0.068966	0.215283	0.0374524	0.388275	0.126352	0.996682	2.20607	0.0703106	0.190096	0.0244084	0.894677	0.106765	0.0672847	0.0766783	0.307543	0.0915843	0.356418	0.0257177	0.103998	0.0472961	0.383745	0.593416	0.585356	0.62345
360	16.75	1561.47	239.074	Pyrogallol; EI-B; MS; n TMS; RT	0.844	ok	77	100	77	73.6	92	16.88	0.0714667	0.0785309	0.0953654	0.112952	0.104389	0.0833274	0.115291	0.104962	0.00737296	0.149676	0.264386	0.182954	0.212935	0.0982821	0.108588	0.0596307	0.0588089	0.0499492	0.111378	0.0976526	0.120502	0.155167	0.135448	0.181818	0.176637	0.16716	0.169175	0.163354	0.232708	0.209697
65	9.284	953.13	123.036	pyruvic acid	0.875	ok	70.3	22.1	70.3	75.8	63.9	47.48	0.346293	0.356209	0.308251	0.394087	0.369159	0.387125	0.445498	0.453082	0.47928	0.425501	0.4497	0.479566	0.118221	0.4611	0.42791	0.366297	0.407261	0.377427	0.634324	0.643508	0.612292	0.646867	0.670713	0.6483	0.114258	0.490159	0.518694	0.392497	0.372843	0.402117
562	20.491	1897.2	345.164	Quinic acid	0.969	ok	95	99.4	95	91	98.4	27768.2	144.243	164.523	159.778	119.505	101.401	95.9838	72.2916	68.2213	65.9878	76.0646	83.9983	69.2213	0.170042	126.228	121.737	128.007	130.578	130.388	25.7816	24.4229	15.5588	70.5609	56.4678	43.7063	37.9305	30.7274	30.6217	363.752	331.67	339.104
565	20.538	1901.73	73.0453	Quinic acid; GC-EI-TOF; MS; n TMS; RT	0.688	no	83.2	48.3	83.2	77.9	84.7	62.14	131.513	129.548	132.923	112.709	106.118	5.37587	84.1885	1.48911	7.15867	94.0254	8.37914	89.1849	3.6026	2.1116	122.421	3.64273	131.064	3.88525	2.84638	32.4971	22.2264	6.70159	70.8976	3.98591	7.20182	4.6919	40.1223	225.485	206.697	212.182
418	17.912	1659.48	147.081	Quinolinic acid; GC-EI-TOF; MS; n TMS; RT	0.594	ok	74.5	36.8	74.5	85.7	63.2	8.25	3.97325	1.93986	1.01084	0.780458	0.986858	0.234011	1.8642	1.04152	1.13075	1.33718	1.73395	1.24309	3.22224	1.25903	1.16347	0.971863	0.667211	1.07491	1.53264	1.50697	1.62017	1.36488	1.09984	1.39147	1.40231	1.35261	1.20776	1.41769	1.18765	1.27838
259	14.802	1408.2	174.131	R-(-)-1-Amino-2-propanol; GC-EI-TOF; MS; 3 TMS; BP	0.969	ok	89.3	16.5	89.3	87.6	88	4281.04	71.3989	67.29	67.7434	70.402	65.3287	66.9614	79.9848	77.5507	80.6192	87.9169	74.757	95.2217	0.0703255	100.267	95.7076	69.7449	77.2151	78.3977	127.688	126.703	125.135	108.034	114.592	116.558	109.942	111.123	111.397	84.1319	79.6454	84.0603
390	17.286	1604.06	129.091	Ribitol	0.969	no	75.9	84.2	75.9	65.2	79.9	8.25	1	1	1	1	1	1	1	1	1	1	1	1	1	1	1	1	1	1	1	1	1	1	1	1	1	1	1	1	1	1
527	19.952	1844.31	73.0403	Ribitol	0.969	no	93.2	24.1	93.2	86.7	99.4	141.94	278.35	222.203	263.387	190.7	186.152	241.598	156.354	254.32	154.124	159.4	296.214	164.628	7.84068	175.31	166.795	275.133	283.353	231.473	46.9084	45.3709	27.5516	148.728	124.438	95.0667	181.122	156.955	160.974	366.093	307.541	341.155
440	18.438	1706.01	73.046	Ribitol; GC-EI-TOF; MS; 5 TMS; BP	0.969	no	82.5	64.7	82.5	84.3	72.2	5.87	6.20248	6.88212	7.99863	7.93813	8.08106	7.77602	11.4281	12.0981	12.294	6.99224	7.33102	6.64407	5.32698	5.60497	5.30968	6.98414	7.92211	8.21872	6.81947	6.21053	5.78585	6.93587	6.71139	6.16116	4.8486	4.52901	5.08825	6.6104	6.24906	6.5349
497	19.494	1799.66	73.0274	Ribitol; GC-EI-TOF; MS; 5 TMS; BP	0.812	no	93.7	26.5	93.7	93.2	94.3	90.68	68.9782	63.2499	66.0952	68.129	128.316	68.6858	59.7216	149.383	37.372	184.513	152.034	0.19215	58.6592	103.788	3.16584	61.5434	155.277	78.3231	99.1124	130.722	1.9215	0.19215	118.592	147.336	0.19215	98.0882	150.392	122.649	57.5791	74.8536
242	14.346	1376.25	204.114	Serine_3TMS_major	0.531	ok	96.9	99.2	96.9	97.2	97.4	3.5	12.0008	15.5357	14.5148	3.83067	4.00335	2.94441	5.41607	5.0129	4.65148	0.800618	2.03367	0.611857	0.77559	0.0365361	0.0436885	5.8366	4.64065	5.18382	0.366923	0.396588	0.255825	0.797354	0.308445	0.224761	0.235274	0.175262	0.176778	0.593307	0.520379	0.478712
213	13.707	1333.24	71.11	sinapic acid	0.969	ok	76.8	48.5	76.8	63.1	90.9	25.62	1.68614	1.4908	1.4587	1.63259	1.41458	1.49604	1.78883	1.73551	1.67275	2.18413	2.33037	2.28172	0.629498	2.15807	2.00577	1.42455	1.46877	1.47295	2.68966	2.76417	2.82341	2.40176	2.36087	2.54762	2.44845	2.43774	2.50298	1.82305	1.70029	1.78589
61	9.177	942.37	152.074	Sinapinic	0.938	ok	96.4	18.8	96.4	94.3	97.7	574.74	1.77496	2.0376	2.40632	3.90411	3.79565	0.479522	5.22849	5.20918	5.1894	4.70997	5.15429	5.19293	0.190998	5.57037	5.28891	2.81228	3.02827	3.42452	3.59174	3.53625	3.37583	3.89655	4.0476	4.06124	4.75614	4.75823	4.89854	8.06721	7.70884	7.91683
877	28.648	2862.68	73.0381	sophorose minor1	0.594	no	79.5	21.4	79.5	78.6	79	6.02	1.5537	0.72773	1.21042	0.410783	0.397109	3.01641	0.475753	0.492309	2.39374	1.78906	0.238678	2.30732	2.7068	0.0670145	0.101902	0.799986	0.466083	1.39089	0.30907	0.175687	3.33399	0.12353	0.106353	3.97975	0.308975	0.154628	2.34868	0.719863	0.540091	1.95375
609	21.355	1981.86	319.178	Sorbitol	0.969	ok	86	99.9	86	79.7	93.2	51.01	1.39293	1.51164	1.69726	1.83108	1.58659	1.62365	4.76149	1.67667	1.86183	2.06502	2.10293	2.31797	0.619084	2.33343	2.09312	1.52883	1.79598	1.77342	2.47955	0.048779	2.47591	2.25797	2.35043	2.10713	2.11475	0.195225	0.0436306	2.17396	2.14589	2.32935
806	26.26	2542.56	204.103	Sphinganine	0.812	no	76.5	72.2	76.5	86.3	53.8	1483.76	10.1356	9.86578	10.3481	9.88767	9.65188	9.7693	13.0577	14.0696	12.6781	14.0962	14.7809	14.95	0.642686	14.7204	13.9628	10.9376	11.511	14.4986	17.7462	17.597	17.6241	15.7091	15.7509	20.5932	16.6096	16.5231	16.6416	12.1016	11.2153	12.1026
710	23.834	2250.51	117.06	Stearic acid	0.969	no	89.5	96.2	89.5	86.9	89.2	49.26	76.8934	37.5444	24.4889	18.0792	14.9837	14.7436	8.71128	8.52338	8.82241	9.18635	9.97406	9.42793	1.2798	6.23635	7.17067	14.1964	11.7907	2.16438	11.1966	12.5737	11.3733	11.9502	10.9816	10.8728	1.39071	8.45208	8.62726	8.74405	7.85144	7.91141
714	23.886	2256.47	174.127	Stearic acid	0.844	no	79.2	96.8	79.2	79.2	82.9	10.72	0.114855	0.109076	0.0148844	0.195413	0.162239	0.191104	0.132775	0.132301	0.143931	0.119282	0.119482	0.139674	0.0818202	0.13021	0.0161733	0.10317	0.11553	0.116841	0.181254	0.166482	0.163501	0.15069	0.140717	0.070458	0.146398	0.144481	0.146643	0.125877	0.00834287	0.125044
712	23.835	2250.58	117.04	Stearic acid; GC-EI-TOF; MS; 1 TMS; BP	0.969	ok	92	95.8	92	89	92.6	50	76.916	37.5596	24.4965	18.075	14.9837	14.758	8.70392	8.51822	8.85264	9.18635	10.0279	9.43116	1.2798	2.39365	7.16167	14.2089	11.7912	10.5765	11.1797	12.6074	11.3626	11.9471	10.982	2.54289	8.46435	8.47185	8.62757	8.74405	7.84595	7.91052
191	13.222	1300.54	147.081	succinic acid	0.812	no	82	98	82	80.5	78.4	18.06	0.198767	0.280602	0.294848	0.0749693	51.8966	39.8109	0.215918	39.9036	60.5985	0.384627	90.321	0.496757	4.19111	0.391371	0.326024	5.15175	0.62467	35.344	95.9337	0.622269	29.1422	0.530358	0.626046	0.973328	0.43392	0.693438	37.051	0.910612	0.344605	0.527817
216	13.75	1336.1	148.111	Succinic acid(or anhydride)	0.969	no	88.7	97.3	88.7	89	91	17.26	3.87311	0.134481	0.155	0.158542	8.56062	0.151311	0.14624	0.157896	12.2753	0.175251	0.447075	0.187835	1.64088	0.182289	0.152464	0.131495	0.126769	7.37069	10.6984	11.8047	0.219327	0.213354	18.9286	0.222561	0.198909	0.233594	0.200234	7.59999	0.204177	0.226554
208	13.614	1326.94	147.082	Succinic acid; GC-EI-TOF; MS; 2 TMS; BP	0.969	ok	93.7	89.8	93.7	92.5	95.6	62.49	49.6661	59.3421	60.822	60.6941	55.0173	55.1636	87.5348	83.224	82.1028	50.6467	66.842	48.5875	4.16283	29.9987	31.1096	45.8103	47.1275	48.1612	68.4794	80.9172	74.4889	143.417	126.35	118.963	82.4128	76.309	73.3309	48.4366	43.7802	44.8925
817	26.527	2575.83	73.0431	Sucrose	0.969	no	93.5	74.2	93.5	92	93.9	105.18	8.26052	7.87094	6.05391	2.07482	1.41097	1.10067	4.71147	2.84736	1.92217	4.91254	14.1541	2.93738	5.97729	2.53277	2.40495	1.34211	0.834429	0.929104	4.20479	6.53721	6.27551	15.5332	13.1517	16.2437	6.52978	4.26359	3.68922	2.48323	3.97	2.80749
841	27.456	2699.42	73.0324	sucrose	0.438	no	80.9	20.6	80.9	86.1	68.7	45.35	13.4961	139.43	14.0527	14.3123	14.1128	14.2579	206.918	14.9625	16.8053	20.54	223.217	22.2847	4.80598	20.587	20.4927	14.793	153.481	16.4228	26.9456	24.7969	26.8934	21.461	22.9648	25.3014	23.1563	24.7505	24.8108	19.1672	211.604	18.0536
842	27.499	2705.29	361.155	Sucrose	0.969	ok	97.6	100	97.6	95.7	99.4	124632	253.976	255.907	266.416	282.809	274.044	266.895	482.634	457.082	444.758	356.651	375.206	381.486	0.0875738	491.66	477.367	259.501	279.052	268.57	262.096	211.604	143.901	395.325	395.151	364.955	229.535	191.513	190.949	564.469	530.843	544.734
804	26.209	2536.07	73.0216	Sucrose; GC-EI-TOF; MS; 8 TMS; BP	0.812	no	70.6	65.6	70.6	70	64.3	15.09	202.211	177.31	189.529	185.815	182.649	181.598	218.694	213.486	215.68	267.579	284.712	287.922	4.75109	282.479	268.425	195.664	206.189	215.99	364.688	348.508	364.413	291.068	299.739	306.944	313.851	314.593	323.126	235.673	220.968	224.696
831	27.04	2643.22	73.039	Sucrose; GC-EI-TOF; MS; 8 TMS; BP	0.906	no	91.2	85.1	91.2	86.5	95.1	116.8	16.6891	15.5421	12.753	8.24368	7.22065	7.07797	7.64925	6.07723	4.82032	6.63549	14.4944	4.60275	4.64383	4.53174	4.2287	6.15147	5.69695	5.66659	5.43469	6.54242	6.10656	17.7452	15.5037	17.8801	5.90803	4.32617	2.93789	13.2386	13.1635	12.5926
374	16.988	1580.18	292.138	Threonic acid	0.938	ok	82.1	99.1	82.1	73.9	91.5	46.42	0.154239	0.170377	0.186758	0.199581	0.186536	0.163956	0.179162	0.180192	0.156696	0.198818	0.222017	0.178068	0.0320829	0.426247	0.2167	0.155566	0.329187	0.148607	0.11158	0.496425	0.110267	0.143773	0.140984	0.137964	0.128536	0.116708	0.0862218	0.67113	0.642512	0.61644
198	13.411	1313.24	73.0507	Threonine_2TMS_minor	0.906	ok	82.3	96.3	82.3	67.1	97.9	17.56	2.05534	3.32944	3.56855	3.17968	2.99231	2.55896	2.71837	2.73986	10.2363	1.11132	1.32366	1.22135	4.51865	1.2607	1.22287	0.896238	0.842288	0.737429	0.775827	0.688754	2.08672	1.12768	2.15058	2.04537	0.728103	0.758465	0.775522	2.13603	1.81936	3.9073
629	21.815	2029.6	117.061	Trans-Hexa-dec-2-enoic acid	0.969	ok	84.8	99.3	84.8	79	86.9	8.89	3.19873	2.6606	1.83664	1.87168	2.03364	1.5489	1.34191	1.31941	1.2673	1.02483	1.31455	1.16187	1.53608	1.27142	1.69561	1.62545	1.35532	1.26715	1.27048	2.05097	1.22008	2.20718	2.21353	1.79367	1.14721	1.18805	1.19866	1.71049	1.41533	1.46982
870	28.308	2815.11	361.162	Trehalose	0.938	ok	90.9	21.8	90.9	93	85.9	117.13	0.105432	0.278612	0.298118	0.549169	0.494462	0.469363	0.58919	0.531838	0.587808	0.316299	0.326849	0.247247	0.164928	0.36325	0.347156	0.234737	0.25896	0.267407	0.214072	0.184638	0.134438	0.326082	0.285298	0.224991	0.216434	0.195402	0.053284	1.87599	1.6597	1.76884
749	24.763	2358.53	71.1046	Tricosane	0.906	no	72.4	52.6	72.4	49.7	95.4	6.41	0.43597	0.101619	0.397182	0.482168	0.451187	0.149117	0.356541	0.334422	0.340011	0.415478	0.443257	0.478785	1.10949	0.386772	0.395373	0.113094	0.31696	0.332915	0.591348	0.585881	0.549286	0.472126	0.464991	0.467187	0.435197	0.424559	0.460081	0.403196	0.364632	0.399108
183	13.071	1290.35	71.1097	Tridecane	0.969	no	78.3	99.5	78.3	63.4	92.6	22.28	1.81413	1.88643	1.89195	2.07045	1.80024	1.91075	2.02214	2.04318	0.388253	2.61056	2.71632	2.73365	0.593025	0.470764	2.37209	0.341991	1.76586	1.82563	3.1096	3.17124	3.03196	2.87217	2.94835	0.578453	2.8611	2.83866	2.89757	2.04311	0.354588	2.06725
889	29.333	2958.46	373.155	trisaccharide	0.969	ok	72.4	64.9	72.4	50.2	93.2	367.53	0.421828	0.516283	0.611627	1.31165	1.24974	1.28785	1.32434	1.18466	1.19199	0.553339	0.551453	0.471293	0.193606	0.115902	0.10918	0.45493	0.478178	0.452616	0.188106	0.150592	0.0987071	0.777215	0.571562	0.533399	0.329861	0.271682	0.272118	2.96549	2.51732	2.79535
616	21.514	1997.46	174.149	Tyramine; GC-EI-TOF; MS; 3 TMS; BP	0.969	no	71.8	32.1	71.8	55.7	89.4	12.3	0.500088	0.520486	0.516951	0.0678594	0.195763	0.208749	0.246058	0.233282	0.250071	0.268188	0.737839	0.746821	0.15165	0.26815	0.258381	0.616416	0.199797	0.00845279	0.33221	0.352059	0.313392	0.314302	0.852224	0.812532	0.304243	0.760394	0.302611	0.670334	0.0213438	0.668415
598	21.158	1962.51	218.124	Tyrosine	0.906	ok	93.9	99.3	93.9	88.5	98.8	79.55	10.4222	14.5727	14.444	12.6294	10.2411	10.2965	9.48943	9.84293	9.59234	4.54499	5.85198	3.91357	0.786223	0.954423	0.449749	9.67284	9.94049	10.2534	2.89606	3.02101	1.75436	3.65679	2.35413	1.79303	1.77208	1.38619	1.29697	3.75861	3.6592	3.79785
237	14.213	1367.35	241.094	Uracil	0.906	ok	80.9	76.9	80.9	72.6	84.7	120.85	0.122194	0.40672	0.728078	0.684633	0.695037	0.728445	1.4535	1.47911	1.45696	0.498854	0.501155	0.455206	0.166557	0.104435	0.110283	1.12839	1.6932	2.15253	0.521207	0.455577	0.360623	0.553573	0.472391	0.432392	0.357762	0.325014	0.315102	0.134105	0.125172	0.129473
160	12.584	1257.54	189.109	Urea	0.969	no	91.2	92.3	91.2	85.5	96.7	10.92	1.08908	1.64921	1.4309	1.379	1.24229	1.01909	0.603001	0.48347	0.573758	0.522444	0.748841	0.445449	0.776703	0.249592	0.270769	1.17862	0.844649	0.822628	0.377825	0.347827	0.260741	2.08951	0.481433	0.401094	0.329126	0.286115	0.354878	0.966457	0.990476	0.928899
161	12.588	1257.78	171.118	Urea	0.656	ok	72.2	88.7	72.2	81.1	72.8	58.73	0.563135	0.785463	0.731869	0.736356	0.693349	0.0899261	0.345427	0.31223	0.357469	0.357847	0.458382	0.306769	0.237424	0.270695	0.200681	0.64313	0.517077	0.477404	0.25481	0.129502	0.176553	1.32644	0.168833	0.283312	0.242951	0.240436	0.26783	0.0682766	0.643714	0.0637467
758	25.095	2397.15	259.135	uridine	0.969	no	71.5	58.9	71.5	70.4	74.4	12.51	0.237805	0.243799	0.238274	0.00829205	0.219886	0.235989	0.256625	0.244295	0.241244	0.295983	0.315201	0.0282156	0.163135	0.319766	0.321126	0.245869	0.261522	0.263529	0.386622	0.397525	0.415287	0.335016	0.321679	0.376483	0.339953	0.0332695	0.366538	0.277741	0.273603	0.270642
777	25.584	2457.98	73.034	Uridine	0.969	no	89.8	98	89.8	90.5	87.1	22.72	146.683	134.209	144.979	139.826	141.06	141.195	165.67	161.341	168.546	205.961	216.361	222.968	5.53276	217.092	212.943	154.128	161.841	162.342	277.989	268.322	274.941	217.21	230.039	247.391	235.466	240.621	249.791	187.502	175.01	176.342
809	26.352	2553.97	217.118	Uridine	0.969	ok	82.8	22.8	82.8	79.2	79.5	4777.7	285.515	271.307	274.049	285.229	293.937	303.889	349.559	347.861	352.154	424.911	454.481	482.783	1.47035	468.464	432.975	309.007	328.146	345.614	559.059	562.999	556.098	474.88	488.829	513.855	522.971	510.51	516.417	366	349.003	349.966
784	25.752	2478.94	73.0419	Uridine; GC-EI-TOF; MS; 3 TMS; BP	0.906	no	90.7	81.4	90.7	88	90.2	27.34	35.8322	35.2396	35.1455	0.730909	36.9632	6.42016	43.9376	43.291	44.0772	22.9453	58.1832	61.6622	4.44108	60.1539	2.23482	1.75348	1.33495	1.86193	74.9554	72.4659	75.0126	62.2605	64.8967	67.2426	65.6951	2.62376	67.2723	48.3389	45.2242	45.3412
797	26.144	2528.06	217.103	Uridine; GC-EI-TOF; MS; n TMS; RT	0.625	no	75.8	25.9	75.8	69.3	77	537.49	593.774	531.808	553.397	0.683273	18.3783	527.471	605.94	22.2671	597.934	764.592	787.511	824.927	6.83273	792.377	756.275	577.49	617.054	626.122	1054.89	995.181	1053.4	821.431	839.777	880.082	861.012	869.033	872.701	654.216	610.234	606.69
485	19.328	1784.8	217.067	Xylitol; EI-B; MS; 5 TMS; RT	0.562	no	75.1	68.6	75.1	92.7	59.4	89.62	321.511	320.435	329.482	245.834	284.851	310.28	323.676	364.902	312.298	445.192	398.118	402.029	1.69423	445.299	423.636	317.832	370.773	374.652	623.844	530.095	595.417	377.911	501.883	528.971	435.687	358.152	516.194	264.393	270.398	308.935
503	19.602	1809.96	73.034	Xylonic acid	0.969	ok	93.5	93.1	93.5	88	98.5	2349.97	50.1983	115.807	61.9444	55.9904	54.4508	53.6152	68.3842	66.4226	66.1488	84.9519	89.3344	92.1614	16.3694	94.9118	93.4416	55.584	64.5573	62.3743	128.326	129.549	133.874	105.409	107.782	117.301	107.764	108.706	112.372	76.3554	70.255	70.4321
420	17.936	1661.59	217.122	xylonolactone NIST	0.969	ok	87.2	70.8	87.2	86.3	85.9	44.84	4.32322	4.34639	4.63369	4.73891	4.59591	4.49771	4.76411	4.56735	4.42117	5.63415	6.70631	6.06688	1.75868	5.16426	5.34118	4.47469	4.31415	4.62187	6.29711	5.85448	6.24498	5.71342	5.83979	5.65041	5.64905	5.33119	5.55845	7.06187	6.92964	6.81477
209	13.661	1330.15	341.016	z artifact	0.969	no	72.8	74.4	72.8	78.8	72.5	19.49	0.0324904	0.0536222	0.093476	0.0324337	0.0519293	0.174653	0.0474158	0.0624808	0.207356	0.0882762	0.0940795	0.240456	0.350982	0.125698	0.210291	0.0638899	0.0725515	0.183374	0.0867705	0.0780982	0.413064	0.083871	0.0561392	0.330568	0.122985	0.129426	0.285722	0.143952	0.118967	0.194996
224	13.974	1351.2	184.052	z artifact	0.969	no	81.2	91.8	81.2	77.9	81.9	23518.9	116.366	124.703	131.655	146.68	131.868	135.08	162.937	160.691	166.577	204.4	213.522	216.42	2.0813e-05	222.864	199.098	144.13	152.664	158.853	255.261	252.283	246.39	227.275	237.929	233.611	226.714	231.498	232.506	193.037	181.479	188.647
203	13.544	1322.26	52.041	z C09 FAME internal standard	0.25	no	70.3	14.6	70.3	66.4	61.1	22.87	0.742854	0.925474	0.861957	0.972304	0.988779	0.893775	1.17019	1.16777	1.20216	1.3802	1.61589	1.64035	4.47252	1.15705	0.540448	0.95787	0.936309	0.959553	0.652096	0.0956231	0.628585	1.54488	1.63642	0.382373	0.608342	1.08129	0.947285	1.38912	1.39588	1.15101
613	21.462	1992.32	204.117	z hexose pertms	0.938	no	78.6	60.9	78.6	68.7	84	18.56	1.67262	2.06029	1.93576	1.55073	1.34963	1.34317	1.01592	0.928402	0.932781	1.83631	1.77701	1.53513	0.800583	1.55595	1.47046	1.5752	1.38164	1.37694	0.300814	0.344128	0.257268	0.608521	0.520375	0.383927	0.355471	0.320711	0.361206	5.49597	4.97829	5.06524

## Sheet: Matrix Metaboanalyst
Sample	T0c-1	T1c-1	T2c-1	T3c-1	T4c-1	T0c-2	T1c-2	T2c-2	T3c-2	T4c-2	T0c-3	T1c-3	T2c-3	T3c-3	T4c-3	T0t-1	T1t-1	T2t-1	T3t-1	T4t-1	T0t-2	T1t-2	T2t-2	T3t-2	T4t-2	T0t-3	T1t-3	T2t-3	T3t-3	T4t-3
Label	T0CT	T1CT	T2CT	T3CT	T4CT	T0CT	T1CT	T2CT	T3CT	T4CT	T0CT	T1CT	T2CT	T3CT	T4CT	T0T	T1T	T2T	T3T	T4T	T0T	T1T	T2T	T3T	T4T	T0T	T1T	T2T	T3T	T4T
1-2 Diaminopropane	0.926148	1.19134	0.799247	0.558256	0.0592	0.441932	1.13039	0.822568	0.477252	0.498494	0.468076	1.0602	0.862576	0.612107	0.463865	0.681629	1.27357	1.05351	0.413114	1.11139	0.717868	1.22934	1.03928	0.969167	1.08938	0.744634	1.18275	1.01162	0.981572	1.09759
1-3-Dihydroxyacetone dimer	2.18426	2.87063	1.27942	4.45187	1.75083	2.5283	1.34728	0.768033	11.4471	0.771677	2.47183	1.21307	0.443791	2.38125	0.640196	1.75133	0.549849	2.43962	1.80371	3.11185	0.680819	1.05584	1.75509	1.66258	7.93445	0.688248	1.35392	2.47809	1.22227	3.74528
1-4-Benzenedicarboxylic acid	18.2029	2.17328	1.71883	1.84673	0.261228	6.09424	2.51469	1.71086	2.46343	1.17458	5.44169	2.05541	1.49845	1.99915	1.08176	3.23803	2.58276	1.63162	1.57528	1.7918	2.78567	2.38753	1.50064	1.37992	1.34091	2.45679	2.29656	1.63956	1.3792	1.40542
1-6-Anhydro-beta-D-Glucose	24.6949	6.87059	7.91731	9.31968	5.20394	37.4547	7.00882	7.74136	11.2297	8.54702	35.6852	6.76218	7.97789	9.4038	8.67929	20.8153	11.3788	9.06888	9.7955	10.838	20.667	11.3096	9.73866	9.50469	10.3381	19.4925	11.3812	10.3428	9.91932	11.0823
1-methylgalactose	0.996727	2.79114	2.40865	0.757805	0.721186	1.26412	2.49092	2.35225	0.554662	0.518828	711.768	2.50823	2.34809	0.625422	0.544026	0.754105	0.47023	2.38085	0.253671	1.43461	0.793729	0.463944	2.23361	0.27361	1.89562	0.777559	0.30488	1.75816	0.310986	1.63029
1-monopalmitin	99.0387	79.6882	99.9755	123.023	5.73434	90.3533	75.8368	96.8992	128.322	113.845	94.1183	79.1501	101.254	132.208	111.023	23.999	141.549	130.13	137.853	107.36	23.2971	140.267	134.085	134.511	100.046	24.7657	141.945	138.089	141.133	106.713
2-4-Dihydroxybutanoic acid	3.5052	3.59768	2.52347	4.96039	1.82957	4.11751	3.08695	2.50671	6.44546	4.79035	4.08099	3.0331	2.39641	4.582	4.57214	3.00057	1.71978	3.27706	2.02037	10.3137	3.01259	1.9585	2.92088	1.68295	9.48377	2.94579	1.5149	2.55351	1.56477	9.74324
2-Aminoethanol	16.4846	76.317	52.3606	36.5054	0.0883415	18.1635	66.5353	50.1436	36.9677	15.1219	18.563	69.8795	51.5247	38.8472	14.3124	23.2132	7.41823	4.91765	9.52274	26.4462	24.9124	7.55296	5.0811	9.38403	24.4179	25.1652	7.47136	5.02199	9.86858	25.7879
3(S)-hydroxy-all-cis-8-11-14-17-eicosatetraenoyl-CoA	20.4877	4.47752	2.30468	2.40131	0.589716	18.1105	3.16602	2.05569	4.66767	1.06483	12.1696	2.44255	1.69011	1.48628	1.07291	4.8924	1.67361	4.32745	1.28472	6.40188	4.33873	2.27609	3.75855	1.11913	7.53468	4.48026	1.73046	3.4839	0.881702	6.29941
3-4-dihydroxybenzoic acid	2.00897	1.81271	1.96081	0.97697	0.841266	2.14829	1.51093	1.04404	1.30141	1.11145	2.19063	1.44373	1.03659	0.935868	1.06607	2.01751	0.32303	0.891799	0.377854	3.04017	2.07473	0.278251	0.722998	0.621735	3.06888	2.08872	0.558162	0.534353	0.320772	3.05762
3-Amino isobutyric acid	3.43239	3.881	4.4376	5.09276	0.153366	3.61224	3.62168	4.36247	4.39581	5.28848	3.4975	3.64535	4.38983	5.47214	5.0383	3.92301	6.75425	5.98442	5.94178	4.65335	3.96396	6.97605	6.15817	6.05583	4.42385	4.20768	6.8489	6.23975	6.03005	4.54601
3-aminoisobutyric acid	13.4157	13.6254	15.7827	16.9733	0.0602785	13.3054	12.8754	15.3862	13.4785	19.4744	13.387	12.9092	15.3921	18.2504	19.1954	14.0977	24.3031	22.3591	21.2962	16.6612	14.9149	24.391	22.3434	21.9149	15.3946	14.9809	24.9031	22.8157	22.3492	16.2116
3-Aminopropionitrile fumarate	4.52925	17.3039	18.6935	21.7463	4.36602	11.5806	19.2108	17.6636	43.217	16.033	21.4417	15.9678	16.2905	28.9358	26.1026	14.3179	21.2131	22.7518	29.8228	95.4623	15.2029	16.854	18.05	21.2476	97.9819	15.4349	18.8814	21.183	19.7925	104.292
3-hydroxy-3-(4'-hydroxy-3'-methoxyphenyl)propionic acid	0.321789	2.35855	1.59542	2.39023	0.105456	1.01121	1.91702	0.50439	2.92131	1.74925	0.958362	0.60798	1.50394	2.21873	1.73201	0.803405	0.488247	0.762815	0.661345	1.12172	0.319703	0.539851	0.659743	0.571688	2.88134	0.325942	0.431616	0.600148	0.574114	2.97522
3-hydroxypropionic acid	0.113605	0.240564	0.17528	0.164234	0.382609	0.172972	0.176475	0.157978	0.219063	0.112036	0.139651	0.176135	0.153492	0.158092	0.119666	0.119631	0.151246	0.198788	0.150951	0.219848	0.108539	0.189511	0.145605	0.138077	0.223504	0.116586	0.178932	0.172206	0.133071	0.222231
4-Hydroxybenzoic acid	0.558651	0.242231	0.198785	0.150148	0.706034	0.402344	0.225228	0.187211	0.192664	0.0948384	0.369318	0.193376	0.177858	0.151474	0.094484	0.288368	0.187102	0.140613	0.11723	0.157952	0.279169	0.198718	0.123748	0.130186	0.140901	0.252723	0.167861	0.130755	0.120836	0.156544
4-hydroxybutyric acid	3.99918	12.3659	21.3269	31.6772	4.22839	5.14499	11.636	21.577	35.1423	39.5792	6.36827	13.0812	22.3299	35.6558	40.4966	7.95924	26.2146	32.1812	40.9851	36.0678	9.37641	28.2565	34.0663	42.7656	34.5046	11.2393	30.2936	35.5417	44.0661	36.8176
abietic acid	34.7317	1.23299	0.362353	0.131901	0.340052	9.7291	1.47514	0.324279	0.150148	0.0993678	7.752	0.656014	0.208717	0.120976	0.101593	3.20725	0.84423	0.205116	0.118517	0.0890374	2.31123	0.638106	0.196003	0.0289394	0.0656348	1.54387	0.614377	0.183342	0.0248233	0.062409
aconitic acid	70.7216	17.5812	31.1752	1.58604	24.3194	63.5789	16.2447	9.50485	57.3866	64.9871	70.788	1.28815	44.434	0.120263	61.6451	70.075	74.048	66.6318	68.6593	54.1409	64.9259	80.6017	0.302093	67.3546	50.8475	66.5835	0.642406	0.71144	0.155012	54.5979
Adenosine	2.0757	1.71421	1.39493	0.665901	0.0887294	2.66193	1.43051	1.29859	0.890004	0.349019	2.65727	1.54642	1.23992	0.61769	0.363784	1.69543	0.315101	0.572267	0.349724	3.29176	1.63522	0.307716	0.468252	0.301698	3.15328	1.62954	0.270286	0.454781	0.292048	3.36485
Adipic acid	0.768713	0.473309	0.514191	0.275727	0.337094	2.13449	0.966705	0.480199	0.699289	0.170476	0.764181	0.425728	0.529642	0.3362	0.250105	0.52313	0.276687	0.475873	0.262668	0.0198994	0.370206	0.615455	0.31233	0.25291	0.239086	0.342353	0.282332	0.349628	0.254554	0.254148
alpha-Lactose	16.6891	8.24368	7.7016	6.62517	4.0485	10.7108	7.22065	6.07723	14.4944	4.53174	12.753	7.07797	4.8168	4.60275	4.2287	6.15147	5.0023	17.7466	5.91278	13.2386	12.3155	6.56743	15.5037	4.32806	13.1635	5.66659	6.10577	17.8825	2.93789	12.5926
aminomalonate	0.557316	0.492809	0.346807	0.147901	0.565263	0.953608	0.467377	0.333709	0.166888	0.0707958	1.01981	0.394413	0.343027	0.123181	0.0475016	0.657585	0.164548	0.18809	0.0718238	0.208852	0.590413	0.124951	0.142516	0.0494655	0.176139	0.582966	0.0838177	0.109785	0.0484638	0.165181
Arabinose	3.02543	2.19735	2.82467	0.369811	4.42047	0.974846	2.77198	2.73621	2.73041	2.75228	3.15153	2.82865	2.774	2.96787	2.91072	0.737847	2.47143	2.66794	2.47357	1.83352	2.7334	0.335119	0.210748	2.31589	1.73077	2.70993	0.0941296	2.45211	2.64136	1.42771
Arabitol	4.5381	0.182054	1.17437	3.07151	16.3694	4.12838	0.729636	0.0182813	10.3021	2.36277	0.687439	0.467237	0.260755	9.72077	0.974876	3.21882	1.52458	4.25212	4.90724	11.0805	1.51604	2.80679	0.364105	0.131968	12.2574	5.17826	18.3644	0.365193	4.82294	8.89313
Benzoic acid	1.46383	0.0085815	0.14007	0.13671	0.335454	0.694524	0.181255	0.142073	0.172845	0.115452	0.455026	0.181038	0.137696	0.14962	0.131438	0.323388	0.203671	0.176611	0.124159	0.109786	0.250834	0.223006	0.152964	0.135747	0.0937016	0.24375	0.217899	0.161381	0.150389	0.111568
beta-Alanine	15.9794	17.3798	19.7087	22.3989	5.33275	15.6622	15.988	19.9768	19.527	23.728	16.2401	16.3491	19.886	24.8679	22.2844	17.014	30.2331	25.9066	26.7297	19.3868	17.8672	30.0071	26.9981	25.9935	18.4582	18.5894	29.3552	26.1054	26.473	19.6793
beta-Cyano-L-Alanine	0.157427	0.0105744	0.0582195	0.0193144	0.598292	0.0251335	0.0323859	0.0608531	0.0390607	0.006449	0.420884	0.0344098	0.0549295	0.0057711	0.00787306	0.0258061	0.086209	0.0791492	0.0823919	0.0635275	0.121937	0.0159367	0.0110804	0.0780599	0.00756926	0.0483388	0.0113199	0.00738393	0.0122272	0.00812452
beta-mannosylglycerate	6.59957	32.0832	65.7565	13.6762	0.772878	7.84845	28.4777	61.8993	13.8315	13.8522	7.71964	28.9195	60.4302	13.5523	13.9977	6.88886	6.49634	20.4468	1.64556	28.8258	7.22454	6.01182	17.8427	0.16415	28.4501	7.15249	4.90558	15.2991	1.53479	28.8453
butane-2-3-diol	0.836343	178.741	200.219	1.8614	1.11989	0.883092	162.789	192.163	2.04616	0.509262	0.870461	163.855	187.927	1.92751	0.495894	0.542171	13.5103	117.213	0.248747	4.0599	0.551702	13.3284	111.396	0.262211	3.68085	0.600589	12.9798	106.517	0.250491	3.92326
Cellobiose	0.876666	2.44886	1.36032	1.33324	1.14266	1.17022	2.27418	1.35157	1.31694	1.20775	1.43691	2.2052	1.30377	1.16287	1.21765	1.11308	0.383061	1.34282	10.5127	23.1074	1.18158	0.308292	0.952671	11.5135	20.4746	1.26506	0.0751773	0.877453	0.587372	23.1428
Chlorogenic acid	0.0252224	0.0349486	0.0419355	0.0318209	0.353352	0.0423059	0.0278161	0.0380667	0.0255204	0.0086109	0.0411521	0.0385855	0.0367655	0.0101268	0.00715461	0.0248101	0.0133697	0.0448641	0.0293971	0.293569	0.0220684	0.0087452	0.034967	0.012184	0.314806	0.024793	0.00859097	0.0373884	0.00936072	0.337876
Citramalic acid	6.48107	1.11838	1.67984	2.15305	3.47945	8.7228	1.56387	1.63647	0.467745	0.432705	10.406	1.0958	1.38658	0.400842	0.455752	2.93561	0.435628	0.841851	0.353756	1.27576	2.41841	0.295425	0.471716	0.290881	1.06237	2.29888	0.520229	0.501176	6.06416	1.13843
citric acid	0.529033	0.542545	0.332878	1.1294	0.0637462	0.690993	0.306391	0.20433	3.25168	0.47026	0.551003	0.295277	0.113119	0.658097	0.393825	0.376755	0.212612	1.03256	0.995197	1.19096	0.156043	0.580861	0.678376	0.762881	2.38627	0.197201	0.517608	0.917072	0.464994	1.42107
dehydroabietic acid	61.9964	2.59052	0.985745	0.526071	0.356118	18.236	3.17769	0.924035	0.612486	0.285704	13.9727	1.52151	0.756873	0.529933	0.00740508	6.23428	2.06416	0.648068	0.356019	0.638206	4.3838	1.7065	0.520556	0.343333	0.56609	3.15015	1.61012	0.485967	0.306616	0.651682
Dopamine	0.160917	0.222297	0.605848	0.268188	0.15165	0.179125	0.523442	0.6073	0.302684	0.674214	0.516951	0.560546	0.250071	0.299234	0.65949	0.188808	0.33221	0.314302	0.781699	0.253203	0.199797	0.352059	0.310889	0.289872	0.226569	0.22051	0.313803	0.312425	0.302611	0.242433
Eicosane	1.11172	1.39921	1.29232	1.62225	0.719183	1.15348	1.2913	1.24451	1.78033	1.4733	1.12183	1.3079	1.26724	1.72167	1.49833	1.12942	1.98164	1.79775	1.646	1.26638	1.18877	2.07166	1.78209	1.68704	1.20921	1.14284	2.04771	1.73648	1.65759	1.19253
enolpyruvate	6.69417	6.37636	7.49411	6.25828	3.53477	8.56096	6.27912	7.40554	7.47179	5.57168	7.68207	5.72001	7.02431	6.61439	5.90362	4.7633	5.26082	7.23408	4.28463	8.42369	4.95103	5.40264	6.38737	4.01357	7.94114	4.91553	4.19911	5.77031	4.14424	7.71206
Ethanolamine	16.4846	76.3171	52.3606	36.5054	0.169828	18.1635	66.5353	50.1436	36.9677	15.1219	18.563	69.8794	51.5247	38.8484	14.3124	23.2132	7.41823	4.91765	9.52287	26.4462	24.9123	7.55296	5.08099	9.38403	24.4179	25.1652	7.47136	5.02199	9.86858	25.7879
Ferulic acid	0.725307	0.65014	0.354752	0.274828	0.0472534	0.961827	0.478326	0.302191	0.397504	0.108676	0.867139	0.49074	0.270766	0.261897	0.00137779	0.515486	0.174208	0.273933	0.174966	0.562433	0.464476	0.180471	0.2348	0.149169	0.566655	0.450485	0.173867	0.204235	0.144322	0.575235
Fructose 6-phosphate	0.46012	0.38203	0.203523	0.170076	0.265964	0.917569	0.268274	0.201869	0.168984	0.0792698	0.887208	0.268857	0.190821	0.122464	0.0583115	0.561721	0.102136	0.246749	0.101919	0.888981	0.52785	0.10052	0.187848	0.0821196	0.966586	0.527119	0.0393838	0.13821	0.0756107	0.862727
Fumaric acid	0.48869	3.47708	8.68398	6.14474	0.0524662	1.09615	4.99005	9.38753	11.1974	6.69212	4.03855	4.71071	9.28538	6.22443	11.2459	1.54603	9.92934	13.3143	8.95484	1.25204	2.56578	8.1143	10.7865	6.99295	9.74318	2.61883	9.52427	11.2841	7.74357	7.8017
GABA	4.81854	18.0784	30.8279	5.19001	0.0515375	5.63418	16.045	31.7288	4.26859	1.05041	5.68168	16.9688	30.2436	5.41454	1.03393	6.49972	4.53357	1.65756	2.14433	0.12734	6.69006	5.03687	1.56394	2.02248	8.62761	7.26182	4.48642	1.61314	2.14011	8.86828
galactinol	2.41953	2.47383	1.33229	0.881848	1.2339	3.08962	2.20897	1.2179	0.751598	0.370537	3.50573	2.3924	1.37145	0.769801	0.411095	2.44005	0.463084	0.642793	0.586798	13.7582	2.40709	0.335607	0.517093	0.512483	12.8375	2.54651	0.265888	0.499754	0.590596	14.2508
galactitol	4.90835	14.7691	15.662	13.086	1.78327	4.05113	1.72168	15.3699	13.3267	1.46279	6.15233	2.56777	2.01427	12.2506	17.3685	2.12065	0.222756	0.934843	0.639734	24.4928	17.567	0.240205	0.745226	3.59788	23.7633	17.5012	0.170986	1.11182	2.9787	24.8537
Galactosamine	40.4871	28.8073	6.27114	4.33153	4.39191	281.021	2.75997	5.06416	8.56311	1.86225	9.76043	18.5765	2.12442	3.93606	1.84544	26.8934	2.95628	11.2266	1.31887	5.53717	27.0493	7.71698	9.26685	2.65716	5.80859	28.2545	1.69947	9.46503	2.38523	5.9741
Galactose	29.4758	275.628	38.7691	245.956	4.7268	259.485	265.086	11.7297	257.461	257.839	4.76255	3.85356	241.941	263.72	247.588	302.882	186.872	222.362	167.597	316.383	32.7385	166.994	196.385	152.657	295.93	25.1014	117.182	164.636	159.841	303.579
galactose-6-phosphate	0.929239	1.04508	1.00144	1.07665	0.924355	1.06754	0.912737	0.942648	0.334138	1.15387	1.11169	0.965214	0.950113	1.17369	0.0927046	1.09869	1.38583	1.25806	1.14673	1.47776	1.08821	0.161156	1.30361	1.18792	1.4758	1.05476	1.39636	1.41841	1.22198	1.44109
Glucarate	7.21863	5.07069	3.22667	2.02034	3.28711	10.0889	4.09676	3.01481	2.18882	2.57316	9.66565	3.78448	4.03173	3.48238	4.02024	7.34265	1.23817	3.08442	1.51512	27.6891	6.92905	1.98201	2.42186	1.45852	24.4456	6.21503	0.855263	4.5102	3.46907	24.8312
glucoheptulose	3.07046	3.97921	3.82647	5.26322	4.39495	2.01854	4.2954	1.63807	5.55782	0.906314	0.171918	3.71882	4.07277	3.49062	5.22581	0.312222	6.84177	4.89381	2.02445	0.428505	1.09036	1.91592	2.36877	2.54757	0.268589	0.479391	1.44756	131.124	8.51982	0.230328
Gluconic acid	5.64725	2.33971	2.71812	2.04136	4.39174	5.32588	2.37149	2.34007	2.3183	2.4044	5.16574	2.14283	2.873	1.91796	2.82146	3.88216	1.40486	2.51756	2.04942	14.7957	4.43623	1.99301	1.96258	1.77764	12.617	4.06638	3.46649	2.32063	1.80086	13.3547
Glucose	858.419	747.809	689.641	610.559	0.882785	814.023	727.965	671.94	621.759	619.254	829.034	719.499	662.694	629.77	612.604	823.264	461.56	572.801	436.062	1007.38	848.748	427.453	554.099	351.882	982.088	872.222	260.343	427.486	382.071	973.294
Glucose 6-phosphate	0.036014	0.453254	0.0256226	0.0316303	0.0979832	0.0529778	0.325943	0.296546	0.0131729	0.0189565	0.054944	0.0138597	0.0171309	0.123934	0.049155	0.476387	0.0342157	0.283766	0.0227711	0.85382	0.472552	0.0205145	0.209027	0.0272665	0.943817	0.0601921	0.0494027	0.162149	0.0162006	0.0189604
glucose non-meox	145.356	64.8755	40.4796	34.4003	0.540606	132.476	54.5788	38.199	0.162591	0.00933136	106.026	54.8302	36.0367	1.04663	27.312	66.173	18.4431	0.105441	10.0242	121.785	66.6314	19.1649	26.2671	1.09441	0.0105047	67.4593	0.1191	21.4701	7.59416	120.806
glucose-1-phosphate	22.013	22.5117	23.7967	29.4666	1.94209	4.98696	22.017	22.6814	30.2875	30.3517	22.824	4.36481	23.4725	31.0723	1.40035	23.3876	34.9502	28.6366	28.9705	36.0197	23.9965	32.6569	6.81197	29.9452	6.22689	24.9433	34.6948	31.2817	31.0585	34.8195
Glutamine	278.919	125.075	86.4961	30.616	0.251946	273.153	95.8091	80.6915	29.3636	1.24903	331.964	97.4879	78.0723	23.4827	1.22407	270.758	14.5817	11.9628	9.59455	1.79793	245.992	13.0989	8.1495	6.13657	0.236534	245.919	5.79654	4.81661	5.90991	1.88781
Glyceric acid	7.17435	4.46296	3.81605	3.96697	4.39086	8.74441	3.93439	3.42665	5.4538	4.02426	8.27415	3.70153	3.22808	3.65415	3.93965	6.71237	2.90837	3.76086	3.20646	11.6292	6.43343	2.9987	91.5234	2.59589	10.571	6.3967	2.65061	3.21452	2.85511	10.4826
Glycerol	44.5275	44.4956	42.1312	40.0411	3.86121	46.9947	42.493	39.9036	45.8049	39.8595	46.0226	39.8109	39.1858	39.3977	39.9119	36.2926	32.7343	46.2319	40.4456	72.0544	36.4817	35.0924	38.608	37.5578	67.2065	35.344	29.1422	36.3024	37.051	68.5936
glycerol-3-galactoside	9.24705	7.36298	5.38095	4.86761	0.539914	10.6835	6.23587	4.77078	5.5135	4.36978	10.2276	6.44015	4.65223	4.7575	4.23333	7.72503	1.55962	2.89903	2.14573	35.6289	7.76027	1.51889	2.3663	1.92358	33.6315	7.84741	1.0906	1.93341	1.72421	35.0432
Glycine	71.4283	70.402	79.9848	87.9169	0.0703255	67.3113	65.3287	77.5507	74.8038	100.267	67.7434	66.9614	80.6192	95.2652	95.7076	69.7734	127.718	2.57547	109.975	84.1319	77.2151	0.126414	114.626	111.123	79.6564	78.4213	125.135	116.584	111.423	84.0837
Glycolic acid	2.01818	2.99516	2.66515	3.05149	4.19711	2.69731	2.55693	2.57498	4.62394	2.20837	2.39329	2.39934	2.2006	3.09122	2.54544	2.06346	2.81376	4.36115	3.74459	3.25341	1.93718	3.66927	3.52517	3.36748	3.44002	1.81985	3.38733	4.07911	3.18587	3.12507
Glycyl-Glycine	1.17356	1.62782	2.09479	2.18893	0.0368142	1.15506	1.54742	2.11591	2.17295	1.85104	1.14905	1.66	2.25011	2.34979	1.72958	1.37289	2.33419	2.03412	2.19982	1.58283	1.52628	2.41071	2.09401	2.14624	1.44251	1.48044	2.34355	2.16341	2.26968	1.51653
Inositol	58.72	157.928	117.841	114.972	1.90427	69.3058	148.198	119.206	108.66	82.22	77.2671	143.221	113.689	108.258	0.761395	75.6877	54.2871	79.8682	42.3679	189.088	78.1731	50.0441	64.2898	36.7984	167.637	80.6327	33.6724	0.392618	36.4828	173.049
isothreonic acid	0.154239	0.199581	0.0565367	0.00816947	0.0320829	0.170118	0.0369355	0.0571605	0.221788	0.229636	0.186758	0.163956	0.156864	0.178068	0.218277	0.0322475	0.112028	0.0827035	0.12859	0.67113	0.146203	0.126873	0.140984	0.116708	0.642449	0.148607	0.461024	0.462924	0.105311	0.616565
Lactic acid	0.980108	276.164	296.475	1.46006	4.13189	1.03364	265.212	0.880538	1.49761	1.58511	0.99098	269.24	283.829	1.47901	1.51626	1.05936	2.33142	1.04827	1.69419	6.04291	1.13761	2.21862	0.0831825	1.66903	1.25825	1.2068	2.21564	161.541	1.66938	0.558307
lactic acid	10.0875	44.3991	41.2837	38.438	4.3898	16.6443	39.2351	37.0985	48.0633	35.1174	8.62559	34.7681	37.839	38.7435	7.58253	18.3583	31.3658	53.2456	42.0641	32.0941	17.7635	33.3414	31.6211	40.8719	29.4118	5.36275	28.4971	30.2383	40.9039	29.5888
lactobionic acid	0.951708	1.24614	0.572153	0.595696	1.11143	1.17087	1.12051	0.534201	0.323011	0.489909	1.22704	1.10879	0.542041	0.638627	0.535338	0.981833	0.156301	0.151676	0.141236	6.74442	0.991627	0.176764	0.289883	0.0869559	6.2146	1.07593	0.0958884	0.257462	0.965285	6.99875
L-Alanine	1.97969	1.87338	2.78248	1.15389	0.553016	2.74498	1.87566	2.40457	1.4195	0.069449	2.72508	1.64255	2.48114	0.978587	0.069259	1.51044	0.52599	0.73588	0.27853	0.479813	1.47715	0.564491	0.436462	0.226949	0.423945	1.45536	0.421779	0.341459	0.209905	0.382808
L-Asparagine	12.8228	1.14071	0.931145	0.437235	0.429751	23.3809	0.919857	0.823529	0.561998	0.298106	23.1824	0.919731	0.813037	0.367719	0.284181	10.6291	0.407077	0.374359	0.312064	0.198124	9.88645	0.423955	0.349227	0.312707	0.331112	9.62036	0.375642	0.36053	0.311484	0.061355
L-Aspartic acid	2.63944	0.634814	0.817079	0.191597	0.0280318	5.30201	0.571309	0.753503	0.348487	0.0250157	5.32956	0.496109	0.670904	0.164358	0.0291638	1.37149	0.125668	0.199029	0.0812108	0.570605	1.16263	0.0971041	0.117782	0.0624695	0.517419	1.18013	0.0747773	0.105385	0.06954	0.471145
L-Glutamic acid	5.1399	3.1533	2.9606	1.05194	0.0927757	8.76544	2.53205	2.76449	1.28825	0.020862	8.27004	2.32579	2.69655	0.788997	0.0945501	4.89404	0.380826	0.7473	0.214662	1.47595	4.43599	0.375698	0.396281	0.155769	1.31874	4.55544	0.208104	0.252778	0.162165	1.45269
L-Iditol	4.42411	5.42673	25.1306	6.58969	3.17329	6.23814	4.63373	5.38865	6.59267	11.5773	6.77233	5.46094	6.9203	6.45781	6.29032	7.088	6.4253	6.23274	6.10578	6.70306	5.81175	6.61594	6.80793	7.28611	6.36901	5.16987	6.8848	2.77566	8.30787	7.03959
L-Isoleucine	0.681117	1.55966	3.1201	0.764216	0.244636	0.709367	1.75519	2.74964	1.14669	0.0415104	0.707492	1.71742	3.31866	0.737591	0.0449268	0.685797	0.608765	0.714451	0.666535	0.146574	0.679656	0.722641	0.545003	0.625843	0.152738	0.758433	0.466339	0.425928	0.738409	0.0203738
L-Leucine	1.27353	1.2576	4.42175	0.491071	0.304656	1.59553	1.45229	3.83641	0.805032	0.084962	1.53225	1.26174	4.10008	0.448271	0.0883414	0.921284	0.243224	0.487888	0.49935	0.591371	0.921064	0.300007	0.329354	0.404195	0.527055	0.992981	0.200439	0.227191	0.447677	0.494431
L-Methionine	0.911361	0.453619	0.464962	0.0747011	0.0752774	1.52156	0.443341	0.485822	0.167931	0.0352251	1.51638	0.347688	0.392945	0.0613078	0.030994	0.353388	0.0735473	0.112333	0.0438958	0.103817	0.272842	0.0638318	0.0682059	0.0452534	0.0999386	0.333669	0.297696	0.282381	0.0439251	0.091592
L-Norvaline	9.33388	5.60707	10.537	12.2384	8.65643	11.6951	6.52067	4.40608	28.1472	1.87864	7.7134	6.15351	6.82249	7.03713	1.7375	7.34967	4.54345	7.94135	8.79029	6.60891	3.29025	7.41203	5.87066	8.63026	16.1911	3.20618	8.13581	7.38744	2.07066	8.21363
L-Threonine	2.80299	3.06683	2.95276	1.09629	0.670677	3.45997	2.87975	2.73882	1.74174	0.0771766	3.33278	2.44094	2.49947	0.946148	0.0864125	1.8305	0.432215	0.628549	0.293518	0.749054	1.61002	0.427855	0.342024	0.21661	0.662699	1.81091	0.262637	0.287853	0.229093	0.701889
L-Tryptophan	1.41264	2.73995	1.06826	0.593013	0.0466829	2.26398	1.92558	0.972785	0.645158	0.104934	2.06538	2.16351	1.02662	0.512097	0.114187	0.921925	0.364972	0.465731	0.1607	0.862559	0.900332	0.387013	0.285634	0.143683	0.356554	0.925403	0.243279	0.214758	0.141339	0.863379
L-Valine	10.52	18.9089	22.6768	6.47429	0.170813	13.0878	18.3761	20.8564	8.93842	0.174227	12.5442	16.9279	21.3618	5.99619	0.1781	8.59882	2.73897	4.88057	3.79075	1.18697	8.49652	3.46086	3.96263	2.76992	1.13473	9.13735	1.8676	3.25673	3.1452	1.0699
Lysine	13.347	46.1548	19.2818	15.2197	3.94148	14.9941	40.2241	23.3383	17.9954	1.5771	16.3418	42.4591	20.3742	16.05	2.43586	13.5869	5.63514	4.71375	3.14986	111.046	14.6319	5.55161	27.8992	2.9774	9.74721	15.2269	4.90712	23.4402	3.08719	111.034
Malic acid	518.199	387.035	441.546	467.166	3.58776	425.837	371.796	418.431	509.45	373.146	421.356	352.432	424.477	431.843	357.267	412.42	660.759	557.755	433.032	296.541	419.623	655.605	578.153	369.353	276.197	433.447	578.63	575.605	361.097	264.297
Malonic acid	0.0880275	49.9835	0.109232	0.0855136	3.43002	0.109243	0.166036	0.139567	0.132846	0.154219	0.153044	0.0867624	1.94797	0.123686	0.085996	0.0762934	0.148257	0.105523	0.148808	0.507856	61.8892	0.181679	5.80559	0.0850496	0.531544	59.4304	0.110991	0.170173	0.108274	0.0602925
maltitol	0.258944	2.39154	0.0628458	0.0155025	0.950247	0.359518	0.203756	0.122173	0.425291	0.0406666	0.397268	0.355933	0.111236	0.0615561	0.0545576	0.0883356	0.0492529	0.00893555	0.0240172	1.7983	0.278765	0.0371766	0.0402769	0.059712	1.58378	0.272165	0.0218629	0.0444112	0.0656373	1.71966
Maltose	0.729143	0.787461	0.483581	0.587582	1.47693	0.774346	0.695714	0.503691	0.545423	0.568254	0.752104	0.749547	0.486107	0.63212	0.573097	0.500876	0.354743	0.0168459	0.387076	1.53122	0.57428	0.548981	0.367422	0.426818	2.71134	0.553825	0.374286	0.360361	1.75736	1.50251
Maltotriose	1.76527	1.2372	0.860222	0.692736	0.792151	1.97838	1.11376	0.745509	0.64022	0.291019	2.03149	1.26014	0.801278	0.594808	0.288779	1.37201	0.264803	0.486137	0.191889	2.99726	1.2916	0.217595	0.3566	0.15104	2.49475	1.26394	0.168275	0.405768	0.167678	3.00693
Mannitol	154.955	19.1975	155.286	11.3766	29.7442	141.692	129.1	30.4847	10.0356	15.6311	29.7139	33.0026	44.5367	14.8194	47.4547	30.2795	23.6919	12.8893	60.0831	155.127	149.944	18.8962	68.3474	45.9346	145.08	66.5891	247.011	18.7727	222.074	165.303
Melibiose	0.996328	1.08685	1.32439	0.465307	0.663912	1.20968	0.976796	1.22425	0.443677	0.202504	3.4988	1.05735	0.601113	0.441036	0.218187	2.41043	0.435623	0.648006	0.254505	13.5259	2.37551	0.0796484	0.298116	0.234253	12.6607	0.982528	0.260881	0.287546	0.256979	5.61325
Mesaconic acid	0.43686	1.4357	1.04723	1.501	0.103397	1.01909	1.35787	1.00244	2.29608	1.32967	1.59438	1.17702	0.920765	2.10825	1.51869	1.44211	1.44953	1.09853	1.93061	3.74179	1.35953	1.23192	1.03423	1.57749	4.03698	1.46667	1.23882	1.21213	1.44423	4.46434
meso-Erythritol	83.6597	91.9049	95.5772	111.578	5.17158	79.4718	83.7403	94.2543	115.142	118.109	79.822	82.6527	93.9381	118.4	112.541	85.7993	149.258	130.882	124.12	92.7339	89.4945	151.916	138.45	125.29	86.9608	97.4963	142.403	134.751	124.857	90.0803
Methylsuccinic acid	7.13058	4.27329	3.87534	4.03059	4.39086	8.87666	3.98579	3.47827	1.25989	4.07892	8.42257	3.70153	3.29177	41.5247	3.97545	6.78231	2.97989	3.78666	3.20646	0.908509	6.49144	1.00974	91.5061	2.6451	10.692	6.48433	95.9634	3.21452	2.90054	10.7601
monomyristin	2.23761	2.05803	1.79776	2.30443	0.325747	2.25443	1.82676	1.79536	2.40425	1.5364	2.13829	1.82209	1.85132	2.52953	1.56276	0.597946	2.6849	2.83153	2.14188	2.42675	0.636612	2.79126	2.80973	2.30368	2.22713	0.643263	2.7202	2.62505	2.23442	2.36906
monostearin	76.5076	63.3013	76.1554	94.6223	6.50928	71.8673	57.3937	77.0579	96.5255	68.7499	77.356	61.2543	76.6829	95.0058	61.2332	21.4014	94.5384	97.0339	81.292	83.6585	22.6649	28.1968	95.7337	12.7363	74.7125	22.6593	91.7836	106.422	91.9099	79.2537
Myo-Inositol	1.2044	1.07811	0.672187	0.927402	1.89327	1.3238	0.983744	0.603445	0.406764	1.0018	1.08395	0.952962	0.920961	0.661121	2.45205	0.929988	0.269966	0.508087	0.306139	3.90747	1.96146	1.16724	0.385033	1.01112	3.72234	0.947949	0.90871	0.927365	1.31753	2.60528
N-Acetyl-D-glucosamine	332.205	282.451	318.828	296.771	5.82456	281.787	280.671	319.247	309.922	311.602	290.04	283.151	319.971	319.031	298.921	313.766	295.083	282.03	264.164	353.802	332.815	267.505	280.094	238.279	334.315	334.229	190.44	256.101	248.026	345.453
n-acetyl-d-hexosamine	0.94787	2.18574	1.6846	7.77396	4.25613	0.833202	1.75201	0.498991	1.21292	124.288	1.93629	1.94417	1.48673	2.89589	0.935851	1.36462	0.449216	0.900957	0.574336	4.93744	0.020507	1.12091	0.819779	1.06062	4.69209	0.92173	0.379784	0.348285	2.88116	4.92676
N-acetylornithine	1.77482	2.03585	2.39187	2.6918	0.119115	0.547832	1.83476	2.2986	2.77005	2.74932	1.91845	0.563346	2.33009	2.82363	2.77122	2.06159	3.42194	3.22424	2.9687	2.62813	2.19603	3.62342	3.27446	3.01642	2.44904	2.26553	3.45236	0.814674	3.13517	2.55985
N-Acetylputrescine	1.07731	1.1387	1.10633	1.21385	0.0657264	1.18659	0.961387	1.11136	1.36573	1.00977	1.17571	1.00825	1.07841	1.2106	0.987133	1.23309	1.51507	1.3546	1.19952	1.05621	1.21604	1.48186	1.2759	1.1606	0.988013	1.25031	1.48175	1.25289	1.20403	1.07794
n-Butylamine	1.32539	0.310671	0.363722	0.301436	0.0886677	1.43463	0.288279	0.372977	0.323978	0.155142	1.36319	0.277507	0.360367	0.30011	0.148729	1.68786	0.245544	0.029019	0.0370697	0.191656	1.75175	0.254973	0.0306039	0.0283878	0.179646	1.81392	0.24956	0.0250031	0.0268641	0.197307
Octadecanol	1.28033	0.995861	0.84021	0.946541	0.699281	1.25676	0.875571	0.820232	1.01624	0.452023	1.08791	0.929004	0.83681	1.03018	0.548035	0.904647	1.09703	1.32334	0.99429	0.512323	0.893125	1.26953	1.35147	1.06028	0.449449	0.9261	1.19448	1.31272	1.13008	0.576567
Oleic acid	4.98796	1.15503	0.693941	0.60125	8.47282	2.32059	1.10445	0.702712	0.688994	0.591884	1.62242	0.961832	0.650068	0.599775	0.67769	0.974199	0.760713	1.15743	0.579295	0.981719	0.819219	0.888866	0.979446	0.600659	1.6908	0.720127	0.631527	1.42847	0.526324	0.91415
palatinitol	0.101702	1.25763	0.504833	0.327817	6.00185	0.245977	1.04929	0.530311	0.484633	0.0924505	0.478387	1.15039	0.233803	0.347256	1.08522	1.32654	0.0439092	0.346157	0.39911	3.69221	1.17406	0.218582	0.607235	0.399029	3.16262	0.169654	0.0319409	0.770583	2.55666	0.962941
Palmitic acid	180.935	44.1295	21.9927	21.9664	1.58265	85.7632	41.9193	22.8058	25.7468	20.6086	63.602	38.2856	23.0489	24.1698	23.1895	40.5265	30.4836	31.9298	23.7145	25.869	33.3699	36.7728	30.1459	23.1639	23.5134	31.1592	29.0679	28.5176	23.4518	24.2087
p-Coummaric acid	4.76844	4.14646	1.57177	1.33238	0.102798	5.89318	3.06732	1.32599	1.9306	0.770778	5.82041	2.85104	1.16929	1.10732	0.890307	3.70971	1.14656	2.88332	1.26587	10.6362	3.38948	1.15431	2.1785	1.17341	9.92713	3.22284	0.914149	2.07491	1.01442	10.7312
Pelargonic acid	1.1287	1.039	0.88601	1.20645	7.1711	0.986882	0.911711	0.835756	1.47053	0.920672	0.96394	0.98752	0.914676	1.43348	0.960408	0.975622	1.58312	1.86162	0.941402	0.94839	0.986379	1.43763	1.8265	1.00325	0.748209	1.07822	1.39586	1.9537	0.97281	1.02093
Pentadecanoic acid	4.81982	1.87572	1.21317	0.931597	1.41362	3.78678	2.13717	1.29881	1.17629	0.855773	2.91616	1.37278	1.26622	0.840187	1.21419	2.3373	1.26012	2.20875	0.972644	8.36083	1.71454	2.03487	1.90254	0.883378	6.82601	1.59417	1.11544	1.57352	1.00913	6.73069
Phenylalanine	1.8955	1.43841	1.30322	0.275527	0.523558	2.55773	1.15317	1.22579	0.30485	0.0751517	2.41186	1.16921	1.13026	0.892429	0.0679933	1.37287	0.29455	0.234589	0.0917314	0.266112	1.30382	0.166411	0.147065	0.0918785	1.98648	1.31392	0.35444	0.445963	0.0986024	0.250061
Phosphoric acid	507.75	578.162	638.226	591.739	0.115122	651.451	487.832	595.258	717.965	473.889	626.094	442.01	537.581	499.406	472.89	470.618	458.249	697.37	527.648	1032.39	455.436	469.087	605.696	399.347	936.627	440.698	318.276	494.517	389.475	966.244
propane-1-3-diol	5.87445	5.28332	6.03604	6.3061	3.10115	5.43087	4.81454	5.78464	6.39468	6.43497	5.28543	5.30912	5.67248	6.67103	5.93621	5.52898	9.54127	7.36522	7.04026	4.66131	5.87506	9.04594	8.04263	7.12278	4.45883	6.01551	9.64531	8.22238	7.28567	4.64401
Pyrogallol	0.0714667	0.112952	0.115291	0.149676	0.212935	0.0785309	0.104389	0.104962	0.264386	0.0982821	0.0953654	0.0833274	0.00737296	0.182954	0.108588	0.0596307	0.111378	0.155167	0.176637	0.163354	0.0588089	0.0976526	0.135448	0.16716	0.232708	0.0499492	0.120502	0.181818	0.169175	0.209697
Pyroglutamic acid	11.2122	9.06572	8.2647	5.42244	0.318531	16.3289	7.77562	6.60087	10.1824	1.17477	16.7329	6.3526	5.6791	5.03295	1.26217	9.99823	3.6826	5.01563	3.12603	4.04802	7.95372	4.57144	2.42224	2.79272	3.71965	8.11538	4.70126	2.55992	2.68983	3.62588
pyruvic acid	0.346293	0.394087	0.445498	0.425501	0.118221	0.356209	0.369159	0.453082	0.4497	0.4611	0.308251	0.387125	0.47928	0.479566	0.42791	0.366297	0.634324	0.646867	0.114258	0.392497	0.407261	0.643508	0.670713	0.490159	0.372843	0.377427	0.612292	0.6483	0.518694	0.402117
Quinic acid	144.243	119.505	72.2916	76.0646	0.170042	164.523	101.401	68.2213	83.9983	126.228	159.778	95.9838	65.9878	69.2213	121.737	128.007	25.7816	70.5609	37.9305	363.752	130.578	24.4229	56.4678	30.7274	331.67	130.388	15.5588	43.7063	30.6217	339.104
Quinolinic acid	3.97325	0.780458	1.8642	1.33718	3.22224	1.93986	0.986858	1.04152	1.73395	1.25903	1.01084	0.234011	1.13075	1.24309	1.16347	0.971863	1.53264	1.36488	1.40231	1.41769	0.667211	1.50697	1.09984	1.35261	1.18765	1.07491	1.62017	1.39147	1.20776	1.27838
R-(-)-1-Amino-2-propanol	71.3989	70.402	79.9848	87.9169	0.0703255	67.29	65.3287	77.5507	74.757	100.267	67.7434	66.9614	80.6192	95.2217	95.7076	69.7449	127.688	108.034	109.942	84.1319	77.2151	126.703	114.592	111.123	79.6454	78.3977	125.135	116.558	111.397	84.0603
Serine	12.0008	3.83067	5.41607	0.800618	0.77559	15.5357	4.00335	5.0129	2.03367	0.0365361	14.5148	2.94441	4.65148	0.611857	0.0436885	5.8366	0.366923	0.797354	0.235274	0.593307	4.64065	0.396588	0.308445	0.175262	0.520379	5.18382	0.255825	0.224761	0.176778	0.478712
Shikimic acid	47.4708	48.9227	33.6338	34.3316	1.40841	55.1525	40.806	31.1034	40.8592	39.0248	50.308	39.9284	31.6957	33.9264	37.6568	38.3575	12.141	29.8878	21.7499	183.08	39.0711	12.2791	25.6147	19.1873	176.529	41.7721	9.39652	21.092	17.6876	182.973
sinapic acid	1.68614	1.63259	1.78883	2.18413	0.629498	1.4908	1.41458	1.73551	2.33037	2.15807	1.4587	1.49604	1.67275	2.28172	2.00577	1.42455	2.68966	2.40176	2.44845	1.82305	1.46877	2.76417	2.36087	2.43774	1.70029	1.47295	2.82341	2.54762	2.50298	1.78589
Sinapinic	1.77496	3.90411	5.22849	4.70997	0.190998	2.0376	3.79565	5.20918	5.15429	5.57037	2.40632	0.479522	5.1894	5.19293	5.28891	2.81228	3.59174	3.89655	4.75614	8.06721	3.02827	3.53625	4.0476	4.75823	7.70884	3.42452	3.37583	4.06124	4.89854	7.91683
Sorbitol	1.39293	1.83108	4.76149	2.06502	0.619084	1.51164	1.58659	1.67667	2.10293	2.33343	1.69726	1.62365	1.86183	2.31797	2.09312	1.52883	2.47955	2.25797	2.11475	2.17396	1.79598	0.048779	2.35043	0.195225	2.14589	1.77342	2.47591	2.10713	0.0436306	2.32935
Stearic acid	76.916	18.075	8.70392	9.18635	1.2798	37.5596	14.9837	8.51822	10.0279	2.39365	24.4965	14.758	8.85264	9.43116	7.16167	14.2089	11.1797	11.9471	8.46435	8.74405	11.7912	12.6074	10.982	8.47185	7.84595	10.5765	11.3626	2.54289	8.62757	7.91052
Succinic acid	49.6661	60.6941	87.5348	50.6467	4.16283	59.3421	55.0173	83.224	66.842	29.9987	60.822	55.1636	82.1028	48.5875	31.1096	45.8103	68.4794	143.417	82.4128	48.4366	47.1275	80.9172	126.35	76.309	43.7802	48.1612	74.4889	118.963	73.3309	44.8925
Sucrose	253.976	282.809	482.634	356.651	0.0875738	255.907	274.044	457.082	375.206	491.66	266.416	266.895	444.758	381.486	477.367	259.501	262.096	395.325	229.535	564.469	279.052	211.604	395.151	191.513	530.843	268.57	143.901	364.955	190.949	544.734
Threitol	1.75392	3.94286	2.12363	5.0892	6.28228	1.5398	3.66046	4.23253	1.50416	5.50305	3.64954	3.82018	1.88468	5.60647	1.43947	3.68196	6.38108	5.87211	5.51957	4.42489	1.31328	4.05272	5.87487	5.47961	4.21932	4.31701	2.03821	2.51894	5.8719	4.72169
Threonic acid	0.154239	0.199581	0.179162	0.198818	0.0320829	0.170377	0.186536	0.180192	0.222017	0.426247	0.186758	0.163956	0.156696	0.178068	0.2167	0.155566	0.11158	0.143773	0.128536	0.67113	0.329187	0.496425	0.140984	0.116708	0.642512	0.148607	0.110267	0.137964	0.0862218	0.61644
Threonine	2.05534	3.17968	2.71837	1.11132	4.51865	3.32944	2.99231	2.73986	1.32366	1.2607	3.56855	2.55896	10.2363	1.22135	1.22287	0.896238	0.775827	1.12768	0.728103	2.13603	0.842288	0.688754	2.15058	0.758465	1.81936	0.737429	2.08672	2.04537	0.775522	3.9073
Trans-Hexa-dec-2-enoic acid	3.19873	1.87168	1.34191	1.02483	1.53608	2.6606	2.03364	1.31941	1.31455	1.27142	1.83664	1.5489	1.2673	1.16187	1.69561	1.62545	1.27048	2.20718	1.14721	1.71049	1.35532	2.05097	2.21353	1.18805	1.41533	1.26715	1.22008	1.79367	1.19866	1.46982
Trehalose	0.105432	0.549169	0.58919	0.316299	0.164928	0.278612	0.494462	0.531838	0.326849	0.36325	0.298118	0.469363	0.587808	0.247247	0.347156	0.234737	0.214072	0.326082	0.216434	1.87599	0.25896	0.184638	0.285298	0.195402	1.6597	0.267407	0.134438	0.224991	0.053284	1.76884
trisaccharide	0.421828	1.31165	1.32434	0.553339	0.193606	0.516283	1.24974	1.18466	0.551453	0.115902	0.611627	1.28785	1.19199	0.471293	0.10918	0.45493	0.188106	0.777215	0.329861	2.96549	0.478178	0.150592	0.571562	0.271682	2.51732	0.452616	0.0987071	0.533399	0.272118	2.79535
Tyrosine	10.4222	12.6294	9.48943	4.54499	0.786223	14.5727	10.2411	9.84293	5.85198	0.954423	14.444	10.2965	9.59234	3.91357	0.449749	9.67284	2.89606	3.65679	1.77208	3.75861	9.94049	3.02101	2.35413	1.38619	3.6592	10.2534	1.75436	1.79303	1.29697	3.79785
Uracil	0.122194	0.684633	1.4535	0.498854	0.166557	0.40672	0.695037	1.47911	0.501155	0.104435	0.728078	0.728445	1.45696	0.455206	0.110283	1.12839	0.521207	0.553573	0.357762	0.134105	1.6932	0.455577	0.472391	0.325014	0.125172	2.15253	0.360623	0.432392	0.315102	0.129473
Urea	0.563135	0.736356	0.345427	0.357847	0.237424	0.785463	0.693349	0.31223	0.458382	0.270695	0.731869	0.0899261	0.357469	0.306769	0.200681	0.64313	0.25481	1.32644	0.242951	0.0682766	0.517077	0.129502	0.168833	0.240436	0.643714	0.477404	0.176553	0.283312	0.26783	0.0637467
Uridine	285.515	285.229	349.559	424.911	1.47035	271.307	293.937	347.861	454.481	468.464	274.049	303.889	352.154	482.783	432.975	309.007	559.059	474.88	522.971	366	328.146	562.999	488.829	510.51	349.003	345.614	556.098	513.855	516.417	349.966
Xylonic acid	50.1983	55.9904	68.3842	84.9519	16.3694	115.807	54.4508	66.4226	89.3344	94.9118	61.9444	53.6152	66.1488	92.1614	93.4416	55.584	128.326	105.409	107.764	76.3554	64.5573	129.549	107.782	108.706	70.255	62.3743	133.874	117.301	112.372	70.4321
xylonolactone	4.32322	4.73891	4.76411	5.63415	1.75868	4.34639	4.59591	4.56735	6.70631	5.16426	4.63369	4.49771	4.42117	6.06688	5.34118	4.47469	6.29711	5.71342	5.64905	7.06187	4.31415	5.85448	5.83979	5.33119	6.92964	4.62187	6.24498	5.65041	5.55845	6.81477

## Sheet: data_processed
	T0c-1	T0c-2	T0c-3	T0t-1	T0t-2	T0t-3	T1c-1	T1c-2	T1c-3	T1t-1	T1t-2	T1t-3	T2c-1	T2c-2	T2c-3	T2t-1	T2t-2	T2t-3	T3c-1	T3c-2	T3c-3	T3t-1	T3t-2	T3t-3	T4c-1	T4c-2	T4c-3	T4t-1	T4t-2	T4t-3
Label	T0CT	T0CT	T0CT	T0T	T0T	T0T	T1CT	T1CT	T1CT	T1T	T1T	T1T	T2CT	T2CT	T2CT	T2T	T2T	T2T	T3CT	T3CT	T3CT	T3T	T3T	T3T	T4CT	T4CT	T4CT	T4T	T4T	T4T
1-2 Diaminopropane	0.926148	0.441932	0.468076	0.681629	0.717868	0.744634	1.19134	1.13039	1.0602	1.27357	1.22934	1.18275	0.799247	0.822568	0.862576	1.05351	1.03928	1.01162	0.558256	0.477252	0.612107	0.413114	0.969167	0.981572	0.0592	0.498494	0.463865	1.11139	1.08938	1.09759
1-3-Dihydroxyacetone dimer	2.18426	2.5283	2.47183	1.75133	0.680819	0.688248	2.87063	1.34728	1.21307	0.549849	1.05584	1.35392	1.27942	0.768033	0.443791	2.43962	1.75509	2.47809	4.45187	11.4471	2.38125	1.80371	1.66258	1.22227	1.75083	0.771677	0.640196	3.11185	7.93445	3.74528
1-4-Benzenedicarboxylic acid	18.2029	6.09424	5.44169	3.23803	2.78567	2.45679	2.17328	2.51469	2.05541	2.58276	2.38753	2.29656	1.71883	1.71086	1.49845	1.63162	1.50064	1.63956	1.84673	2.46343	1.99915	1.57528	1.37992	1.3792	0.261228	1.17458	1.08176	1.7918	1.34091	1.40542
1-6-Anhydro-beta-D-Glucose	24.6949	37.4547	35.6852	20.8153	20.667	19.4925	6.87059	7.00882	6.76218	11.3788	11.3096	11.3812	7.91731	7.74136	7.97789	9.06888	9.73866	10.3428	9.31968	11.2297	9.4038	9.7955	9.50469	9.91932	5.20394	8.54702	8.67929	10.838	10.3381	11.0823
1-methylgalactose	0.996727	1.26412	711.768	0.754105	0.793729	0.777559	2.79114	2.49092	2.50823	0.47023	0.463944	0.30488	2.40865	2.35225	2.34809	2.38085	2.23361	1.75816	0.757805	0.554662	0.625422	0.253671	0.27361	0.310986	0.721186	0.518828	0.544026	1.43461	1.89562	1.63029
1-monopalmitin	99.0387	90.3533	94.1183	23.999	23.2971	24.7657	79.6882	75.8368	79.1501	141.549	140.267	141.945	99.9755	96.8992	101.254	130.13	134.085	138.089	123.023	128.322	132.208	137.853	134.511	141.133	5.73434	113.845	111.023	107.36	100.046	106.713
2-4-Dihydroxybutanoic acid	3.5052	4.11751	4.08099	3.00057	3.01259	2.94579	3.59768	3.08695	3.0331	1.71978	1.9585	1.5149	2.52347	2.50671	2.39641	3.27706	2.92088	2.55351	4.96039	6.44546	4.582	2.02037	1.68295	1.56477	1.82957	4.79035	4.57214	10.3137	9.48377	9.74324
2-Aminoethanol	16.4846	18.1635	18.563	23.2132	24.9124	25.1652	76.317	66.5353	69.8795	7.41823	7.55296	7.47136	52.3606	50.1436	51.5247	4.91765	5.0811	5.02199	36.5054	36.9677	38.8472	9.52274	9.38403	9.86858	0.0883415	15.1219	14.3124	26.4462	24.4179	25.7879
3(S)-hydroxy-all-cis-8-11-14-17-eicosatetraenoyl-CoA	20.4877	18.1105	12.1696	4.8924	4.33873	4.48026	4.47752	3.16602	2.44255	1.67361	2.27609	1.73046	2.30468	2.05569	1.69011	4.32745	3.75855	3.4839	2.40131	4.66767	1.48628	1.28472	1.11913	0.881702	0.589716	1.06483	1.07291	6.40188	7.53468	6.29941
3-4-dihydroxybenzoic acid	2.00897	2.14829	2.19063	2.01751	2.07473	2.08872	1.81271	1.51093	1.44373	0.32303	0.278251	0.558162	1.96081	1.04404	1.03659	0.891799	0.722998	0.534353	0.97697	1.30141	0.935868	0.377854	0.621735	0.320772	0.841266	1.11145	1.06607	3.04017	3.06888	3.05762
3-Amino isobutyric acid	3.43239	3.61224	3.4975	3.92301	3.96396	4.20768	3.881	3.62168	3.64535	6.75425	6.97605	6.8489	4.4376	4.36247	4.38983	5.98442	6.15817	6.23975	5.09276	4.39581	5.47214	5.94178	6.05583	6.03005	0.153366	5.28848	5.0383	4.65335	4.42385	4.54601
3-aminoisobutyric acid	13.4157	13.3054	13.387	14.0977	14.9149	14.9809	13.6254	12.8754	12.9092	24.3031	24.391	24.9031	15.7827	15.3862	15.3921	22.3591	22.3434	22.8157	16.9733	13.4785	18.2504	21.2962	21.9149	22.3492	0.0602785	19.4744	19.1954	16.6612	15.3946	16.2116
3-Aminopropionitrile fumarate	4.52925	11.5806	21.4417	14.3179	15.2029	15.4349	17.3039	19.2108	15.9678	21.2131	16.854	18.8814	18.6935	17.6636	16.2905	22.7518	18.05	21.183	21.7463	43.217	28.9358	29.8228	21.2476	19.7925	4.36602	16.033	26.1026	95.4623	97.9819	104.292
3-hydroxy-3-(4'-hydroxy-3'-methoxyphenyl)propionic acid	0.321789	1.01121	0.958362	0.803405	0.319703	0.325942	2.35855	1.91702	0.60798	0.488247	0.539851	0.431616	1.59542	0.50439	1.50394	0.762815	0.659743	0.600148	2.39023	2.92131	2.21873	0.661345	0.571688	0.574114	0.105456	1.74925	1.73201	1.12172	2.88134	2.97522
3-hydroxypropionic acid	0.113605	0.172972	0.139651	0.119631	0.108539	0.116586	0.240564	0.176475	0.176135	0.151246	0.189511	0.178932	0.17528	0.157978	0.153492	0.198788	0.145605	0.172206	0.164234	0.219063	0.158092	0.150951	0.138077	0.133071	0.382609	0.112036	0.119666	0.219848	0.223504	0.222231
4-Hydroxybenzoic acid	0.558651	0.402344	0.369318	0.288368	0.279169	0.252723	0.242231	0.225228	0.193376	0.187102	0.198718	0.167861	0.198785	0.187211	0.177858	0.140613	0.123748	0.130755	0.150148	0.192664	0.151474	0.11723	0.130186	0.120836	0.706034	0.0948384	0.094484	0.157952	0.140901	0.156544
4-hydroxybutyric acid	3.99918	5.14499	6.36827	7.95924	9.37641	11.2393	12.3659	11.636	13.0812	26.2146	28.2565	30.2936	21.3269	21.577	22.3299	32.1812	34.0663	35.5417	31.6772	35.1423	35.6558	40.9851	42.7656	44.0661	4.22839	39.5792	40.4966	36.0678	34.5046	36.8176
abietic acid	34.7317	9.7291	7.752	3.20725	2.31123	1.54387	1.23299	1.47514	0.656014	0.84423	0.638106	0.614377	0.362353	0.324279	0.208717	0.205116	0.196003	0.183342	0.131901	0.150148	0.120976	0.118517	0.0289394	0.0248233	0.340052	0.0993678	0.101593	0.0890374	0.0656348	0.062409
aconitic acid	70.7216	63.5789	70.788	70.075	64.9259	66.5835	17.5812	16.2447	1.28815	74.048	80.6017	0.642406	31.1752	9.50485	44.434	66.6318	0.302093	0.71144	1.58604	57.3866	0.120263	68.6593	67.3546	0.155012	24.3194	64.9871	61.6451	54.1409	50.8475	54.5979
Adenosine	2.0757	2.66193	2.65727	1.69543	1.63522	1.62954	1.71421	1.43051	1.54642	0.315101	0.307716	0.270286	1.39493	1.29859	1.23992	0.572267	0.468252	0.454781	0.665901	0.890004	0.61769	0.349724	0.301698	0.292048	0.0887294	0.349019	0.363784	3.29176	3.15328	3.36485
Adipic acid	0.768713	2.13449	0.764181	0.52313	0.370206	0.342353	0.473309	0.966705	0.425728	0.276687	0.615455	0.282332	0.514191	0.480199	0.529642	0.475873	0.31233	0.349628	0.275727	0.699289	0.3362	0.262668	0.25291	0.254554	0.337094	0.170476	0.250105	0.0198994	0.239086	0.254148
alpha-Lactose	16.6891	10.7108	12.753	6.15147	12.3155	5.66659	8.24368	7.22065	7.07797	5.0023	6.56743	6.10577	7.7016	6.07723	4.8168	17.7466	15.5037	17.8825	6.62517	14.4944	4.60275	5.91278	4.32806	2.93789	4.0485	4.53174	4.2287	13.2386	13.1635	12.5926
aminomalonate	0.557316	0.953608	1.01981	0.657585	0.590413	0.582966	0.492809	0.467377	0.394413	0.164548	0.124951	0.0838177	0.346807	0.333709	0.343027	0.18809	0.142516	0.109785	0.147901	0.166888	0.123181	0.0718238	0.0494655	0.0484638	0.565263	0.0707958	0.0475016	0.208852	0.176139	0.165181
Arabinose	3.02543	0.974846	3.15153	0.737847	2.7334	2.70993	2.19735	2.77198	2.82865	2.47143	0.335119	0.0941296	2.82467	2.73621	2.774	2.66794	0.210748	2.45211	0.369811	2.73041	2.96787	2.47357	2.31589	2.64136	4.42047	2.75228	2.91072	1.83352	1.73077	1.42771
Arabitol	4.5381	4.12838	0.687439	3.21882	1.51604	5.17826	0.182054	0.729636	0.467237	1.52458	2.80679	18.3644	1.17437	0.0182813	0.260755	4.25212	0.364105	0.365193	3.07151	10.3021	9.72077	4.90724	0.131968	4.82294	16.3694	2.36277	0.974876	11.0805	12.2574	8.89313
Benzoic acid	1.46383	0.694524	0.455026	0.323388	0.250834	0.24375	0.0085815	0.181255	0.181038	0.203671	0.223006	0.217899	0.14007	0.142073	0.137696	0.176611	0.152964	0.161381	0.13671	0.172845	0.14962	0.124159	0.135747	0.150389	0.335454	0.115452	0.131438	0.109786	0.0937016	0.111568
beta-Alanine	15.9794	15.6622	16.2401	17.014	17.8672	18.5894	17.3798	15.988	16.3491	30.2331	30.0071	29.3552	19.7087	19.9768	19.886	25.9066	26.9981	26.1054	22.3989	19.527	24.8679	26.7297	25.9935	26.473	5.33275	23.728	22.2844	19.3868	18.4582	19.6793
beta-Cyano-L-Alanine	0.157427	0.0251335	0.420884	0.0258061	0.121937	0.0483388	0.0105744	0.0323859	0.0344098	0.086209	0.0159367	0.0113199	0.0582195	0.0608531	0.0549295	0.0791492	0.0110804	0.00738393	0.0193144	0.0390607	0.0057711	0.0823919	0.0780599	0.0122272	0.598292	0.006449	0.00787306	0.0635275	0.00756926	0.00812452
beta-mannosylglycerate	6.59957	7.84845	7.71964	6.88886	7.22454	7.15249	32.0832	28.4777	28.9195	6.49634	6.01182	4.90558	65.7565	61.8993	60.4302	20.4468	17.8427	15.2991	13.6762	13.8315	13.5523	1.64556	0.16415	1.53479	0.772878	13.8522	13.9977	28.8258	28.4501	28.8453
butane-2-3-diol	0.836343	0.883092	0.870461	0.542171	0.551702	0.600589	178.741	162.789	163.855	13.5103	13.3284	12.9798	200.219	192.163	187.927	117.213	111.396	106.517	1.8614	2.04616	1.92751	0.248747	0.262211	0.250491	1.11989	0.509262	0.495894	4.0599	3.68085	3.92326
Cellobiose	0.876666	1.17022	1.43691	1.11308	1.18158	1.26506	2.44886	2.27418	2.2052	0.383061	0.308292	0.0751773	1.36032	1.35157	1.30377	1.34282	0.952671	0.877453	1.33324	1.31694	1.16287	10.5127	11.5135	0.587372	1.14266	1.20775	1.21765	23.1074	20.4746	23.1428
Chlorogenic acid	0.0252224	0.0423059	0.0411521	0.0248101	0.0220684	0.024793	0.0349486	0.0278161	0.0385855	0.0133697	0.0087452	0.00859097	0.0419355	0.0380667	0.0367655	0.0448641	0.034967	0.0373884	0.0318209	0.0255204	0.0101268	0.0293971	0.012184	0.00936072	0.353352	0.0086109	0.00715461	0.293569	0.314806	0.337876
Citramalic acid	6.48107	8.7228	10.406	2.93561	2.41841	2.29888	1.11838	1.56387	1.0958	0.435628	0.295425	0.520229	1.67984	1.63647	1.38658	0.841851	0.471716	0.501176	2.15305	0.467745	0.400842	0.353756	0.290881	6.06416	3.47945	0.432705	0.455752	1.27576	1.06237	1.13843
citric acid	0.529033	0.690993	0.551003	0.376755	0.156043	0.197201	0.542545	0.306391	0.295277	0.212612	0.580861	0.517608	0.332878	0.20433	0.113119	1.03256	0.678376	0.917072	1.1294	3.25168	0.658097	0.995197	0.762881	0.464994	0.0637462	0.47026	0.393825	1.19096	2.38627	1.42107
dehydroabietic acid	61.9964	18.236	13.9727	6.23428	4.3838	3.15015	2.59052	3.17769	1.52151	2.06416	1.7065	1.61012	0.985745	0.924035	0.756873	0.648068	0.520556	0.485967	0.526071	0.612486	0.529933	0.356019	0.343333	0.306616	0.356118	0.285704	0.00740508	0.638206	0.56609	0.651682
Dopamine	0.160917	0.179125	0.516951	0.188808	0.199797	0.22051	0.222297	0.523442	0.560546	0.33221	0.352059	0.313803	0.605848	0.6073	0.250071	0.314302	0.310889	0.312425	0.268188	0.302684	0.299234	0.781699	0.289872	0.302611	0.15165	0.674214	0.65949	0.253203	0.226569	0.242433
Eicosane	1.11172	1.15348	1.12183	1.12942	1.18877	1.14284	1.39921	1.2913	1.3079	1.98164	2.07166	2.04771	1.29232	1.24451	1.26724	1.79775	1.78209	1.73648	1.62225	1.78033	1.72167	1.646	1.68704	1.65759	0.719183	1.4733	1.49833	1.26638	1.20921	1.19253
enolpyruvate	6.69417	8.56096	7.68207	4.7633	4.95103	4.91553	6.37636	6.27912	5.72001	5.26082	5.40264	4.19911	7.49411	7.40554	7.02431	7.23408	6.38737	5.77031	6.25828	7.47179	6.61439	4.28463	4.01357	4.14424	3.53477	5.57168	5.90362	8.42369	7.94114	7.71206
Ethanolamine	16.4846	18.1635	18.563	23.2132	24.9123	25.1652	76.3171	66.5353	69.8794	7.41823	7.55296	7.47136	52.3606	50.1436	51.5247	4.91765	5.08099	5.02199	36.5054	36.9677	38.8484	9.52287	9.38403	9.86858	0.169828	15.1219	14.3124	26.4462	24.4179	25.7879
Ferulic acid	0.725307	0.961827	0.867139	0.515486	0.464476	0.450485	0.65014	0.478326	0.49074	0.174208	0.180471	0.173867	0.354752	0.302191	0.270766	0.273933	0.2348	0.204235	0.274828	0.397504	0.261897	0.174966	0.149169	0.144322	0.0472534	0.108676	0.00137779	0.562433	0.566655	0.575235
Fructose 6-phosphate	0.46012	0.917569	0.887208	0.561721	0.52785	0.527119	0.38203	0.268274	0.268857	0.102136	0.10052	0.0393838	0.203523	0.201869	0.190821	0.246749	0.187848	0.13821	0.170076	0.168984	0.122464	0.101919	0.0821196	0.0756107	0.265964	0.0792698	0.0583115	0.888981	0.966586	0.862727
Fumaric acid	0.48869	1.09615	4.03855	1.54603	2.56578	2.61883	3.47708	4.99005	4.71071	9.92934	8.1143	9.52427	8.68398	9.38753	9.28538	13.3143	10.7865	11.2841	6.14474	11.1974	6.22443	8.95484	6.99295	7.74357	0.0524662	6.69212	11.2459	1.25204	9.74318	7.8017
GABA	4.81854	5.63418	5.68168	6.49972	6.69006	7.26182	18.0784	16.045	16.9688	4.53357	5.03687	4.48642	30.8279	31.7288	30.2436	1.65756	1.56394	1.61314	5.19001	4.26859	5.41454	2.14433	2.02248	2.14011	0.0515375	1.05041	1.03393	0.12734	8.62761	8.86828
galactinol	2.41953	3.08962	3.50573	2.44005	2.40709	2.54651	2.47383	2.20897	2.3924	0.463084	0.335607	0.265888	1.33229	1.2179	1.37145	0.642793	0.517093	0.499754	0.881848	0.751598	0.769801	0.586798	0.512483	0.590596	1.2339	0.370537	0.411095	13.7582	12.8375	14.2508
galactitol	4.90835	4.05113	6.15233	2.12065	17.567	17.5012	14.7691	1.72168	2.56777	0.222756	0.240205	0.170986	15.662	15.3699	2.01427	0.934843	0.745226	1.11182	13.086	13.3267	12.2506	0.639734	3.59788	2.9787	1.78327	1.46279	17.3685	24.4928	23.7633	24.8537
Galactosamine	40.4871	281.021	9.76043	26.8934	27.0493	28.2545	28.8073	2.75997	18.5765	2.95628	7.71698	1.69947	6.27114	5.06416	2.12442	11.2266	9.26685	9.46503	4.33153	8.56311	3.93606	1.31887	2.65716	2.38523	4.39191	1.86225	1.84544	5.53717	5.80859	5.9741
Galactose	29.4758	259.485	4.76255	302.882	32.7385	25.1014	275.628	265.086	3.85356	186.872	166.994	117.182	38.7691	11.7297	241.941	222.362	196.385	164.636	245.956	257.461	263.72	167.597	152.657	159.841	4.7268	257.839	247.588	316.383	295.93	303.579
galactose-6-phosphate	0.929239	1.06754	1.11169	1.09869	1.08821	1.05476	1.04508	0.912737	0.965214	1.38583	0.161156	1.39636	1.00144	0.942648	0.950113	1.25806	1.30361	1.41841	1.07665	0.334138	1.17369	1.14673	1.18792	1.22198	0.924355	1.15387	0.0927046	1.47776	1.4758	1.44109
Glucarate	7.21863	10.0889	9.66565	7.34265	6.92905	6.21503	5.07069	4.09676	3.78448	1.23817	1.98201	0.855263	3.22667	3.01481	4.03173	3.08442	2.42186	4.5102	2.02034	2.18882	3.48238	1.51512	1.45852	3.46907	3.28711	2.57316	4.02024	27.6891	24.4456	24.8312
glucoheptulose	3.07046	2.01854	0.171918	0.312222	1.09036	0.479391	3.97921	4.2954	3.71882	6.84177	1.91592	1.44756	3.82647	1.63807	4.07277	4.89381	2.36877	131.124	5.26322	5.55782	3.49062	2.02445	2.54757	8.51982	4.39495	0.906314	5.22581	0.428505	0.268589	0.230328
Gluconic acid	5.64725	5.32588	5.16574	3.88216	4.43623	4.06638	2.33971	2.37149	2.14283	1.40486	1.99301	3.46649	2.71812	2.34007	2.873	2.51756	1.96258	2.32063	2.04136	2.3183	1.91796	2.04942	1.77764	1.80086	4.39174	2.4044	2.82146	14.7957	12.617	13.3547
Glucose	858.419	814.023	829.034	823.264	848.748	872.222	747.809	727.965	719.499	461.56	427.453	260.343	689.641	671.94	662.694	572.801	554.099	427.486	610.559	621.759	629.77	436.062	351.882	382.071	0.882785	619.254	612.604	1007.38	982.088	973.294
Glucose 6-phosphate	0.036014	0.0529778	0.054944	0.476387	0.472552	0.0601921	0.453254	0.325943	0.0138597	0.0342157	0.0205145	0.0494027	0.0256226	0.296546	0.0171309	0.283766	0.209027	0.162149	0.0316303	0.0131729	0.123934	0.0227711	0.0272665	0.0162006	0.0979832	0.0189565	0.049155	0.85382	0.943817	0.0189604
glucose non-meox	145.356	132.476	106.026	66.173	66.6314	67.4593	64.8755	54.5788	54.8302	18.4431	19.1649	0.1191	40.4796	38.199	36.0367	0.105441	26.2671	21.4701	34.4003	0.162591	1.04663	10.0242	1.09441	7.59416	0.540606	0.00933136	27.312	121.785	0.0105047	120.806
glucose-1-phosphate	22.013	4.98696	22.824	23.3876	23.9965	24.9433	22.5117	22.017	4.36481	34.9502	32.6569	34.6948	23.7967	22.6814	23.4725	28.6366	6.81197	31.2817	29.4666	30.2875	31.0723	28.9705	29.9452	31.0585	1.94209	30.3517	1.40035	36.0197	6.22689	34.8195
Glutamine	278.919	273.153	331.964	270.758	245.992	245.919	125.075	95.8091	97.4879	14.5817	13.0989	5.79654	86.4961	80.6915	78.0723	11.9628	8.1495	4.81661	30.616	29.3636	23.4827	9.59455	6.13657	5.90991	0.251946	1.24903	1.22407	1.79793	0.236534	1.88781
Glyceric acid	7.17435	8.74441	8.27415	6.71237	6.43343	6.3967	4.46296	3.93439	3.70153	2.90837	2.9987	2.65061	3.81605	3.42665	3.22808	3.76086	91.5234	3.21452	3.96697	5.4538	3.65415	3.20646	2.59589	2.85511	4.39086	4.02426	3.93965	11.6292	10.571	10.4826
Glycerol	44.5275	46.9947	46.0226	36.2926	36.4817	35.344	44.4956	42.493	39.8109	32.7343	35.0924	29.1422	42.1312	39.9036	39.1858	46.2319	38.608	36.3024	40.0411	45.8049	39.3977	40.4456	37.5578	37.051	3.86121	39.8595	39.9119	72.0544	67.2065	68.5936
glycerol-3-galactoside	9.24705	10.6835	10.2276	7.72503	7.76027	7.84741	7.36298	6.23587	6.44015	1.55962	1.51889	1.0906	5.38095	4.77078	4.65223	2.89903	2.3663	1.93341	4.86761	5.5135	4.7575	2.14573	1.92358	1.72421	0.539914	4.36978	4.23333	35.6289	33.6315	35.0432
Glycine	71.4283	67.3113	67.7434	69.7734	77.2151	78.4213	70.402	65.3287	66.9614	127.718	0.126414	125.135	79.9848	77.5507	80.6192	2.57547	114.626	116.584	87.9169	74.8038	95.2652	109.975	111.123	111.423	0.0703255	100.267	95.7076	84.1319	79.6564	84.0837
Glycolic acid	2.01818	2.69731	2.39329	2.06346	1.93718	1.81985	2.99516	2.55693	2.39934	2.81376	3.66927	3.38733	2.66515	2.57498	2.2006	4.36115	3.52517	4.07911	3.05149	4.62394	3.09122	3.74459	3.36748	3.18587	4.19711	2.20837	2.54544	3.25341	3.44002	3.12507
Glycyl-Glycine	1.17356	1.15506	1.14905	1.37289	1.52628	1.48044	1.62782	1.54742	1.66	2.33419	2.41071	2.34355	2.09479	2.11591	2.25011	2.03412	2.09401	2.16341	2.18893	2.17295	2.34979	2.19982	2.14624	2.26968	0.0368142	1.85104	1.72958	1.58283	1.44251	1.51653
Inositol	58.72	69.3058	77.2671	75.6877	78.1731	80.6327	157.928	148.198	143.221	54.2871	50.0441	33.6724	117.841	119.206	113.689	79.8682	64.2898	0.392618	114.972	108.66	108.258	42.3679	36.7984	36.4828	1.90427	82.22	0.761395	189.088	167.637	173.049
isothreonic acid	0.154239	0.170118	0.186758	0.0322475	0.146203	0.148607	0.199581	0.0369355	0.163956	0.112028	0.126873	0.461024	0.0565367	0.0571605	0.156864	0.0827035	0.140984	0.462924	0.00816947	0.221788	0.178068	0.12859	0.116708	0.105311	0.0320829	0.229636	0.218277	0.67113	0.642449	0.616565
Lactic acid	0.980108	1.03364	0.99098	1.05936	1.13761	1.2068	276.164	265.212	269.24	2.33142	2.21862	2.21564	296.475	0.880538	283.829	1.04827	0.0831825	161.541	1.46006	1.49761	1.47901	1.69419	1.66903	1.66938	4.13189	1.58511	1.51626	6.04291	1.25825	0.558307
lactic acid	10.0875	16.6443	8.62559	18.3583	17.7635	5.36275	44.3991	39.2351	34.7681	31.3658	33.3414	28.4971	41.2837	37.0985	37.839	53.2456	31.6211	30.2383	38.438	48.0633	38.7435	42.0641	40.8719	40.9039	4.3898	35.1174	7.58253	32.0941	29.4118	29.5888
lactobionic acid	0.951708	1.17087	1.22704	0.981833	0.991627	1.07593	1.24614	1.12051	1.10879	0.156301	0.176764	0.0958884	0.572153	0.534201	0.542041	0.151676	0.289883	0.257462	0.595696	0.323011	0.638627	0.141236	0.0869559	0.965285	1.11143	0.489909	0.535338	6.74442	6.2146	6.99875
L-Alanine	1.97969	2.74498	2.72508	1.51044	1.47715	1.45536	1.87338	1.87566	1.64255	0.52599	0.564491	0.421779	2.78248	2.40457	2.48114	0.73588	0.436462	0.341459	1.15389	1.4195	0.978587	0.27853	0.226949	0.209905	0.553016	0.069449	0.069259	0.479813	0.423945	0.382808
L-Asparagine	12.8228	23.3809	23.1824	10.6291	9.88645	9.62036	1.14071	0.919857	0.919731	0.407077	0.423955	0.375642	0.931145	0.823529	0.813037	0.374359	0.349227	0.36053	0.437235	0.561998	0.367719	0.312064	0.312707	0.311484	0.429751	0.298106	0.284181	0.198124	0.331112	0.061355
L-Aspartic acid	2.63944	5.30201	5.32956	1.37149	1.16263	1.18013	0.634814	0.571309	0.496109	0.125668	0.0971041	0.0747773	0.817079	0.753503	0.670904	0.199029	0.117782	0.105385	0.191597	0.348487	0.164358	0.0812108	0.0624695	0.06954	0.0280318	0.0250157	0.0291638	0.570605	0.517419	0.471145
L-Glutamic acid	5.1399	8.76544	8.27004	4.89404	4.43599	4.55544	3.1533	2.53205	2.32579	0.380826	0.375698	0.208104	2.9606	2.76449	2.69655	0.7473	0.396281	0.252778	1.05194	1.28825	0.788997	0.214662	0.155769	0.162165	0.0927757	0.020862	0.0945501	1.47595	1.31874	1.45269
L-Iditol	4.42411	6.23814	6.77233	7.088	5.81175	5.16987	5.42673	4.63373	5.46094	6.4253	6.61594	6.8848	25.1306	5.38865	6.9203	6.23274	6.80793	2.77566	6.58969	6.59267	6.45781	6.10578	7.28611	8.30787	3.17329	11.5773	6.29032	6.70306	6.36901	7.03959
L-Isoleucine	0.681117	0.709367	0.707492	0.685797	0.679656	0.758433	1.55966	1.75519	1.71742	0.608765	0.722641	0.466339	3.1201	2.74964	3.31866	0.714451	0.545003	0.425928	0.764216	1.14669	0.737591	0.666535	0.625843	0.738409	0.244636	0.0415104	0.0449268	0.146574	0.152738	0.0203738
L-Leucine	1.27353	1.59553	1.53225	0.921284	0.921064	0.992981	1.2576	1.45229	1.26174	0.243224	0.300007	0.200439	4.42175	3.83641	4.10008	0.487888	0.329354	0.227191	0.491071	0.805032	0.448271	0.49935	0.404195	0.447677	0.304656	0.084962	0.0883414	0.591371	0.527055	0.494431
L-Methionine	0.911361	1.52156	1.51638	0.353388	0.272842	0.333669	0.453619	0.443341	0.347688	0.0735473	0.0638318	0.297696	0.464962	0.485822	0.392945	0.112333	0.0682059	0.282381	0.0747011	0.167931	0.0613078	0.0438958	0.0452534	0.0439251	0.0752774	0.0352251	0.030994	0.103817	0.0999386	0.091592
L-Norvaline	9.33388	11.6951	7.7134	7.34967	3.29025	3.20618	5.60707	6.52067	6.15351	4.54345	7.41203	8.13581	10.537	4.40608	6.82249	7.94135	5.87066	7.38744	12.2384	28.1472	7.03713	8.79029	8.63026	2.07066	8.65643	1.87864	1.7375	6.60891	16.1911	8.21363
L-Threonine	2.80299	3.45997	3.33278	1.8305	1.61002	1.81091	3.06683	2.87975	2.44094	0.432215	0.427855	0.262637	2.95276	2.73882	2.49947	0.628549	0.342024	0.287853	1.09629	1.74174	0.946148	0.293518	0.21661	0.229093	0.670677	0.0771766	0.0864125	0.749054	0.662699	0.701889
L-Tryptophan	1.41264	2.26398	2.06538	0.921925	0.900332	0.925403	2.73995	1.92558	2.16351	0.364972	0.387013	0.243279	1.06826	0.972785	1.02662	0.465731	0.285634	0.214758	0.593013	0.645158	0.512097	0.1607	0.143683	0.141339	0.0466829	0.104934	0.114187	0.862559	0.356554	0.863379
L-Valine	10.52	13.0878	12.5442	8.59882	8.49652	9.13735	18.9089	18.3761	16.9279	2.73897	3.46086	1.8676	22.6768	20.8564	21.3618	4.88057	3.96263	3.25673	6.47429	8.93842	5.99619	3.79075	2.76992	3.1452	0.170813	0.174227	0.1781	1.18697	1.13473	1.0699
Lysine	13.347	14.9941	16.3418	13.5869	14.6319	15.2269	46.1548	40.2241	42.4591	5.63514	5.55161	4.90712	19.2818	23.3383	20.3742	4.71375	27.8992	23.4402	15.2197	17.9954	16.05	3.14986	2.9774	3.08719	3.94148	1.5771	2.43586	111.046	9.74721	111.034
Malic acid	518.199	425.837	421.356	412.42	419.623	433.447	387.035	371.796	352.432	660.759	655.605	578.63	441.546	418.431	424.477	557.755	578.153	575.605	467.166	509.45	431.843	433.032	369.353	361.097	3.58776	373.146	357.267	296.541	276.197	264.297
Malonic acid	0.0880275	0.109243	0.153044	0.0762934	61.8892	59.4304	49.9835	0.166036	0.0867624	0.148257	0.181679	0.110991	0.109232	0.139567	1.94797	0.105523	5.80559	0.170173	0.0855136	0.132846	0.123686	0.148808	0.0850496	0.108274	3.43002	0.154219	0.085996	0.507856	0.531544	0.0602925
maltitol	0.258944	0.359518	0.397268	0.0883356	0.278765	0.272165	2.39154	0.203756	0.355933	0.0492529	0.0371766	0.0218629	0.0628458	0.122173	0.111236	0.00893555	0.0402769	0.0444112	0.0155025	0.425291	0.0615561	0.0240172	0.059712	0.0656373	0.950247	0.0406666	0.0545576	1.7983	1.58378	1.71966
Maltose	0.729143	0.774346	0.752104	0.500876	0.57428	0.553825	0.787461	0.695714	0.749547	0.354743	0.548981	0.374286	0.483581	0.503691	0.486107	0.0168459	0.367422	0.360361	0.587582	0.545423	0.63212	0.387076	0.426818	1.75736	1.47693	0.568254	0.573097	1.53122	2.71134	1.50251
Maltotriose	1.76527	1.97838	2.03149	1.37201	1.2916	1.26394	1.2372	1.11376	1.26014	0.264803	0.217595	0.168275	0.860222	0.745509	0.801278	0.486137	0.3566	0.405768	0.692736	0.64022	0.594808	0.191889	0.15104	0.167678	0.792151	0.291019	0.288779	2.99726	2.49475	3.00693
Mannitol	154.955	141.692	29.7139	30.2795	149.944	66.5891	19.1975	129.1	33.0026	23.6919	18.8962	247.011	155.286	30.4847	44.5367	12.8893	68.3474	18.7727	11.3766	10.0356	14.8194	60.0831	45.9346	222.074	29.7442	15.6311	47.4547	155.127	145.08	165.303
Melibiose	0.996328	1.20968	3.4988	2.41043	2.37551	0.982528	1.08685	0.976796	1.05735	0.435623	0.0796484	0.260881	1.32439	1.22425	0.601113	0.648006	0.298116	0.287546	0.465307	0.443677	0.441036	0.254505	0.234253	0.256979	0.663912	0.202504	0.218187	13.5259	12.6607	5.61325
Mesaconic acid	0.43686	1.01909	1.59438	1.44211	1.35953	1.46667	1.4357	1.35787	1.17702	1.44953	1.23192	1.23882	1.04723	1.00244	0.920765	1.09853	1.03423	1.21213	1.501	2.29608	2.10825	1.93061	1.57749	1.44423	0.103397	1.32967	1.51869	3.74179	4.03698	4.46434
meso-Erythritol	83.6597	79.4718	79.822	85.7993	89.4945	97.4963	91.9049	83.7403	82.6527	149.258	151.916	142.403	95.5772	94.2543	93.9381	130.882	138.45	134.751	111.578	115.142	118.4	124.12	125.29	124.857	5.17158	118.109	112.541	92.7339	86.9608	90.0803
Methylsuccinic acid	7.13058	8.87666	8.42257	6.78231	6.49144	6.48433	4.27329	3.98579	3.70153	2.97989	1.00974	95.9634	3.87534	3.47827	3.29177	3.78666	91.5061	3.21452	4.03059	1.25989	41.5247	3.20646	2.6451	2.90054	4.39086	4.07892	3.97545	0.908509	10.692	10.7601
monomyristin	2.23761	2.25443	2.13829	0.597946	0.636612	0.643263	2.05803	1.82676	1.82209	2.6849	2.79126	2.7202	1.79776	1.79536	1.85132	2.83153	2.80973	2.62505	2.30443	2.40425	2.52953	2.14188	2.30368	2.23442	0.325747	1.5364	1.56276	2.42675	2.22713	2.36906
monostearin	76.5076	71.8673	77.356	21.4014	22.6649	22.6593	63.3013	57.3937	61.2543	94.5384	28.1968	91.7836	76.1554	77.0579	76.6829	97.0339	95.7337	106.422	94.6223	96.5255	95.0058	81.292	12.7363	91.9099	6.50928	68.7499	61.2332	83.6585	74.7125	79.2537
Myo-Inositol	1.2044	1.3238	1.08395	0.929988	1.96146	0.947949	1.07811	0.983744	0.952962	0.269966	1.16724	0.90871	0.672187	0.603445	0.920961	0.508087	0.385033	0.927365	0.927402	0.406764	0.661121	0.306139	1.01112	1.31753	1.89327	1.0018	2.45205	3.90747	3.72234	2.60528
N-Acetyl-D-glucosamine	332.205	281.787	290.04	313.766	332.815	334.229	282.451	280.671	283.151	295.083	267.505	190.44	318.828	319.247	319.971	282.03	280.094	256.101	296.771	309.922	319.031	264.164	238.279	248.026	5.82456	311.602	298.921	353.802	334.315	345.453
n-acetyl-d-hexosamine	0.94787	0.833202	1.93629	1.36462	0.020507	0.92173	2.18574	1.75201	1.94417	0.449216	1.12091	0.379784	1.6846	0.498991	1.48673	0.900957	0.819779	0.348285	7.77396	1.21292	2.89589	0.574336	1.06062	2.88116	4.25613	124.288	0.935851	4.93744	4.69209	4.92676
N-acetylornithine	1.77482	0.547832	1.91845	2.06159	2.19603	2.26553	2.03585	1.83476	0.563346	3.42194	3.62342	3.45236	2.39187	2.2986	2.33009	3.22424	3.27446	0.814674	2.6918	2.77005	2.82363	2.9687	3.01642	3.13517	0.119115	2.74932	2.77122	2.62813	2.44904	2.55985
N-Acetylputrescine	1.07731	1.18659	1.17571	1.23309	1.21604	1.25031	1.1387	0.961387	1.00825	1.51507	1.48186	1.48175	1.10633	1.11136	1.07841	1.3546	1.2759	1.25289	1.21385	1.36573	1.2106	1.19952	1.1606	1.20403	0.0657264	1.00977	0.987133	1.05621	0.988013	1.07794
n-Butylamine	1.32539	1.43463	1.36319	1.68786	1.75175	1.81392	0.310671	0.288279	0.277507	0.245544	0.254973	0.24956	0.363722	0.372977	0.360367	0.029019	0.0306039	0.0250031	0.301436	0.323978	0.30011	0.0370697	0.0283878	0.0268641	0.0886677	0.155142	0.148729	0.191656	0.179646	0.197307
Octadecanol	1.28033	1.25676	1.08791	0.904647	0.893125	0.9261	0.995861	0.875571	0.929004	1.09703	1.26953	1.19448	0.84021	0.820232	0.83681	1.32334	1.35147	1.31272	0.946541	1.01624	1.03018	0.99429	1.06028	1.13008	0.699281	0.452023	0.548035	0.512323	0.449449	0.576567
Oleic acid	4.98796	2.32059	1.62242	0.974199	0.819219	0.720127	1.15503	1.10445	0.961832	0.760713	0.888866	0.631527	0.693941	0.702712	0.650068	1.15743	0.979446	1.42847	0.60125	0.688994	0.599775	0.579295	0.600659	0.526324	8.47282	0.591884	0.67769	0.981719	1.6908	0.91415
palatinitol	0.101702	0.245977	0.478387	1.32654	1.17406	0.169654	1.25763	1.04929	1.15039	0.0439092	0.218582	0.0319409	0.504833	0.530311	0.233803	0.346157	0.607235	0.770583	0.327817	0.484633	0.347256	0.39911	0.399029	2.55666	6.00185	0.0924505	1.08522	3.69221	3.16262	0.962941
Palmitic acid	180.935	85.7632	63.602	40.5265	33.3699	31.1592	44.1295	41.9193	38.2856	30.4836	36.7728	29.0679	21.9927	22.8058	23.0489	31.9298	30.1459	28.5176	21.9664	25.7468	24.1698	23.7145	23.1639	23.4518	1.58265	20.6086	23.1895	25.869	23.5134	24.2087
p-Coummaric acid	4.76844	5.89318	5.82041	3.70971	3.38948	3.22284	4.14646	3.06732	2.85104	1.14656	1.15431	0.914149	1.57177	1.32599	1.16929	2.88332	2.1785	2.07491	1.33238	1.9306	1.10732	1.26587	1.17341	1.01442	0.102798	0.770778	0.890307	10.6362	9.92713	10.7312
Pelargonic acid	1.1287	0.986882	0.96394	0.975622	0.986379	1.07822	1.039	0.911711	0.98752	1.58312	1.43763	1.39586	0.88601	0.835756	0.914676	1.86162	1.8265	1.9537	1.20645	1.47053	1.43348	0.941402	1.00325	0.97281	7.1711	0.920672	0.960408	0.94839	0.748209	1.02093
Pentadecanoic acid	4.81982	3.78678	2.91616	2.3373	1.71454	1.59417	1.87572	2.13717	1.37278	1.26012	2.03487	1.11544	1.21317	1.29881	1.26622	2.20875	1.90254	1.57352	0.931597	1.17629	0.840187	0.972644	0.883378	1.00913	1.41362	0.855773	1.21419	8.36083	6.82601	6.73069
Phenylalanine	1.8955	2.55773	2.41186	1.37287	1.30382	1.31392	1.43841	1.15317	1.16921	0.29455	0.166411	0.35444	1.30322	1.22579	1.13026	0.234589	0.147065	0.445963	0.275527	0.30485	0.892429	0.0917314	0.0918785	0.0986024	0.523558	0.0751517	0.0679933	0.266112	1.98648	0.250061
Phosphoric acid	507.75	651.451	626.094	470.618	455.436	440.698	578.162	487.832	442.01	458.249	469.087	318.276	638.226	595.258	537.581	697.37	605.696	494.517	591.739	717.965	499.406	527.648	399.347	389.475	0.115122	473.889	472.89	1032.39	936.627	966.244
propane-1-3-diol	5.87445	5.43087	5.28543	5.52898	5.87506	6.01551	5.28332	4.81454	5.30912	9.54127	9.04594	9.64531	6.03604	5.78464	5.67248	7.36522	8.04263	8.22238	6.3061	6.39468	6.67103	7.04026	7.12278	7.28567	3.10115	6.43497	5.93621	4.66131	4.45883	4.64401
Pyrogallol	0.0714667	0.0785309	0.0953654	0.0596307	0.0588089	0.0499492	0.112952	0.104389	0.0833274	0.111378	0.0976526	0.120502	0.115291	0.104962	0.00737296	0.155167	0.135448	0.181818	0.149676	0.264386	0.182954	0.176637	0.16716	0.169175	0.212935	0.0982821	0.108588	0.163354	0.232708	0.209697
Pyroglutamic acid	11.2122	16.3289	16.7329	9.99823	7.95372	8.11538	9.06572	7.77562	6.3526	3.6826	4.57144	4.70126	8.2647	6.60087	5.6791	5.01563	2.42224	2.55992	5.42244	10.1824	5.03295	3.12603	2.79272	2.68983	0.318531	1.17477	1.26217	4.04802	3.71965	3.62588
pyruvic acid	0.346293	0.356209	0.308251	0.366297	0.407261	0.377427	0.394087	0.369159	0.387125	0.634324	0.643508	0.612292	0.445498	0.453082	0.47928	0.646867	0.670713	0.6483	0.425501	0.4497	0.479566	0.114258	0.490159	0.518694	0.118221	0.4611	0.42791	0.392497	0.372843	0.402117
Quinic acid	144.243	164.523	159.778	128.007	130.578	130.388	119.505	101.401	95.9838	25.7816	24.4229	15.5588	72.2916	68.2213	65.9878	70.5609	56.4678	43.7063	76.0646	83.9983	69.2213	37.9305	30.7274	30.6217	0.170042	126.228	121.737	363.752	331.67	339.104
Quinolinic acid	3.97325	1.93986	1.01084	0.971863	0.667211	1.07491	0.780458	0.986858	0.234011	1.53264	1.50697	1.62017	1.8642	1.04152	1.13075	1.36488	1.09984	1.39147	1.33718	1.73395	1.24309	1.40231	1.35261	1.20776	3.22224	1.25903	1.16347	1.41769	1.18765	1.27838
R-(-)-1-Amino-2-propanol	71.3989	67.29	67.7434	69.7449	77.2151	78.3977	70.402	65.3287	66.9614	127.688	126.703	125.135	79.9848	77.5507	80.6192	108.034	114.592	116.558	87.9169	74.757	95.2217	109.942	111.123	111.397	0.0703255	100.267	95.7076	84.1319	79.6454	84.0603
Serine	12.0008	15.5357	14.5148	5.8366	4.64065	5.18382	3.83067	4.00335	2.94441	0.366923	0.396588	0.255825	5.41607	5.0129	4.65148	0.797354	0.308445	0.224761	0.800618	2.03367	0.611857	0.235274	0.175262	0.176778	0.77559	0.0365361	0.0436885	0.593307	0.520379	0.478712
Shikimic acid	47.4708	55.1525	50.308	38.3575	39.0711	41.7721	48.9227	40.806	39.9284	12.141	12.2791	9.39652	33.6338	31.1034	31.6957	29.8878	25.6147	21.092	34.3316	40.8592	33.9264	21.7499	19.1873	17.6876	1.40841	39.0248	37.6568	183.08	176.529	182.973
sinapic acid	1.68614	1.4908	1.4587	1.42455	1.46877	1.47295	1.63259	1.41458	1.49604	2.68966	2.76417	2.82341	1.78883	1.73551	1.67275	2.40176	2.36087	2.54762	2.18413	2.33037	2.28172	2.44845	2.43774	2.50298	0.629498	2.15807	2.00577	1.82305	1.70029	1.78589
Sinapinic	1.77496	2.0376	2.40632	2.81228	3.02827	3.42452	3.90411	3.79565	0.479522	3.59174	3.53625	3.37583	5.22849	5.20918	5.1894	3.89655	4.0476	4.06124	4.70997	5.15429	5.19293	4.75614	4.75823	4.89854	0.190998	5.57037	5.28891	8.06721	7.70884	7.91683
Sorbitol	1.39293	1.51164	1.69726	1.52883	1.79598	1.77342	1.83108	1.58659	1.62365	2.47955	0.048779	2.47591	4.76149	1.67667	1.86183	2.25797	2.35043	2.10713	2.06502	2.10293	2.31797	2.11475	0.195225	0.0436306	0.619084	2.33343	2.09312	2.17396	2.14589	2.32935
Stearic acid	76.916	37.5596	24.4965	14.2089	11.7912	10.5765	18.075	14.9837	14.758	11.1797	12.6074	11.3626	8.70392	8.51822	8.85264	11.9471	10.982	2.54289	9.18635	10.0279	9.43116	8.46435	8.47185	8.62757	1.2798	2.39365	7.16167	8.74405	7.84595	7.91052
Succinic acid	49.6661	59.3421	60.822	45.8103	47.1275	48.1612	60.6941	55.0173	55.1636	68.4794	80.9172	74.4889	87.5348	83.224	82.1028	143.417	126.35	118.963	50.6467	66.842	48.5875	82.4128	76.309	73.3309	4.16283	29.9987	31.1096	48.4366	43.7802	44.8925
Sucrose	253.976	255.907	266.416	259.501	279.052	268.57	282.809	274.044	266.895	262.096	211.604	143.901	482.634	457.082	444.758	395.325	395.151	364.955	356.651	375.206	381.486	229.535	191.513	190.949	0.0875738	491.66	477.367	564.469	530.843	544.734
Threitol	1.75392	1.5398	3.64954	3.68196	1.31328	4.31701	3.94286	3.66046	3.82018	6.38108	4.05272	2.03821	2.12363	4.23253	1.88468	5.87211	5.87487	2.51894	5.0892	1.50416	5.60647	5.51957	5.47961	5.8719	6.28228	5.50305	1.43947	4.42489	4.21932	4.72169
Threonic acid	0.154239	0.170377	0.186758	0.155566	0.329187	0.148607	0.199581	0.186536	0.163956	0.11158	0.496425	0.110267	0.179162	0.180192	0.156696	0.143773	0.140984	0.137964	0.198818	0.222017	0.178068	0.128536	0.116708	0.0862218	0.0320829	0.426247	0.2167	0.67113	0.642512	0.61644
Threonine	2.05534	3.32944	3.56855	0.896238	0.842288	0.737429	3.17968	2.99231	2.55896	0.775827	0.688754	2.08672	2.71837	2.73986	10.2363	1.12768	2.15058	2.04537	1.11132	1.32366	1.22135	0.728103	0.758465	0.775522	4.51865	1.2607	1.22287	2.13603	1.81936	3.9073
Trans-Hexa-dec-2-enoic acid	3.19873	2.6606	1.83664	1.62545	1.35532	1.26715	1.87168	2.03364	1.5489	1.27048	2.05097	1.22008	1.34191	1.31941	1.2673	2.20718	2.21353	1.79367	1.02483	1.31455	1.16187	1.14721	1.18805	1.19866	1.53608	1.27142	1.69561	1.71049	1.41533	1.46982
Trehalose	0.105432	0.278612	0.298118	0.234737	0.25896	0.267407	0.549169	0.494462	0.469363	0.214072	0.184638	0.134438	0.58919	0.531838	0.587808	0.326082	0.285298	0.224991	0.316299	0.326849	0.247247	0.216434	0.195402	0.053284	0.164928	0.36325	0.347156	1.87599	1.6597	1.76884
trisaccharide	0.421828	0.516283	0.611627	0.45493	0.478178	0.452616	1.31165	1.24974	1.28785	0.188106	0.150592	0.0987071	1.32434	1.18466	1.19199	0.777215	0.571562	0.533399	0.553339	0.551453	0.471293	0.329861	0.271682	0.272118	0.193606	0.115902	0.10918	2.96549	2.51732	2.79535
Tyrosine	10.4222	14.5727	14.444	9.67284	9.94049	10.2534	12.6294	10.2411	10.2965	2.89606	3.02101	1.75436	9.48943	9.84293	9.59234	3.65679	2.35413	1.79303	4.54499	5.85198	3.91357	1.77208	1.38619	1.29697	0.786223	0.954423	0.449749	3.75861	3.6592	3.79785
Uracil	0.122194	0.40672	0.728078	1.12839	1.6932	2.15253	0.684633	0.695037	0.728445	0.521207	0.455577	0.360623	1.4535	1.47911	1.45696	0.553573	0.472391	0.432392	0.498854	0.501155	0.455206	0.357762	0.325014	0.315102	0.166557	0.104435	0.110283	0.134105	0.125172	0.129473
Urea	0.563135	0.785463	0.731869	0.64313	0.517077	0.477404	0.736356	0.693349	0.0899261	0.25481	0.129502	0.176553	0.345427	0.31223	0.357469	1.32644	0.168833	0.283312	0.357847	0.458382	0.306769	0.242951	0.240436	0.26783	0.237424	0.270695	0.200681	0.0682766	0.643714	0.0637467
Uridine	285.515	271.307	274.049	309.007	328.146	345.614	285.229	293.937	303.889	559.059	562.999	556.098	349.559	347.861	352.154	474.88	488.829	513.855	424.911	454.481	482.783	522.971	510.51	516.417	1.47035	468.464	432.975	366	349.003	349.966
Xylonic acid	50.1983	115.807	61.9444	55.584	64.5573	62.3743	55.9904	54.4508	53.6152	128.326	129.549	133.874	68.3842	66.4226	66.1488	105.409	107.782	117.301	84.9519	89.3344	92.1614	107.764	108.706	112.372	16.3694	94.9118	93.4416	76.3554	70.255	70.4321
xylonolactone	4.32322	4.34639	4.63369	4.47469	4.31415	4.62187	4.73891	4.59591	4.49771	6.29711	5.85448	6.24498	4.76411	4.56735	4.42117	5.71342	5.83979	5.65041	5.63415	6.70631	6.06688	5.64905	5.33119	5.55845	1.75868	5.16426	5.34118	7.06187	6.92964	6.81477

## Sheet: data_normalized
	T0c-1	T0c-2	T0c-3	T0t-1	T0t-2	T0t-3	T1c-1	T1c-2	T1c-3	T1t-1	T1t-2	T1t-3	T2c-1	T2c-2	T2c-3	T2t-1	T2t-2	T2t-3	T3c-1	T3c-2	T3c-3	T3t-1	T3t-2	T3t-3	T4c-1	T4c-2	T4c-3	T4t-1	T4t-2	T4t-3
Label	T0CT	T0CT	T0CT	T0T	T0T	T0T	T1CT	T1CT	T1CT	T1T	T1T	T1T	T2CT	T2CT	T2CT	T2T	T2T	T2T	T3CT	T3CT	T3CT	T3T	T3T	T3T	T4CT	T4CT	T4CT	T4T	T4T	T4T
1-2 Diaminopropane	0.188276	-0.444195	-0.395064	-0.0737713	-0.0294911	0.00180116	0.403522	0.35863	0.303828	0.460579	0.430358	0.397337	0.0623044	0.0868901	0.127488	0.29842	0.286791	0.263739	-0.244454	-0.378467	-0.165733	-0.501838	0.227087	0.237959	-2.1626	-0.341242	-0.402788	0.344136	0.327042	0.333456
1-3-Dihydroxyacetone dimer	0.194811	0.305745	0.288615	0.0272722	-0.689317	-0.681087	0.402055	-0.171654	-0.251241	-0.851358	-0.356521	-0.167927	-0.210852	-0.5979	-1.01388	0.278667	0.028897	0.290532	0.734849	1.45112	0.260301	0.0496253	-0.0121708	-0.245511	0.0270582	-0.594309	-0.735977	0.463249	1.17314	0.603771
1-4-Benzenedicarboxylic acid	1.76148	0.887794	0.797365	0.382872	0.262723	0.162414	0.0645076	0.181011	0.0199839	0.202338	0.139578	0.108561	-0.122802	-0.126516	-0.23236	-0.164378	-0.231193	-0.160502	-0.0654971	0.164567	-0.00217365	-0.192437	-0.298155	-0.298574	-1.62708	-0.426796	-0.492531	-0.0896074	-0.321054	-0.283537
1-6-Anhydro-beta-D-Glucose	0.762084	1.16096	1.11462	0.598416	0.591571	0.535544	-0.463043	-0.443968	-0.478273	0.02008	0.014236	0.0202769	-0.327251	-0.348773	-0.319952	-0.197209	-0.128974	-0.0713427	-0.171086	0.00745084	-0.162481	-0.123402	-0.152262	-0.111373	-0.729102	-0.253963	-0.239257	-0.0265514	-0.0717742	-0.00520798
1-methylgalactose	-0.107317	0.023932	3.52163	-0.261369	-0.233087	-0.244454	0.461366	0.39852	0.402344	-0.522209	-0.529641	-0.761507	0.379971	0.366886	0.365908	0.37356	0.338305	0.20612	-0.258665	-0.431009	-0.3647	-0.863057	-0.821269	-0.750556	-0.286019	-0.467893	-0.441702	0.093803	0.247691	0.164418
1-monopalmitin	0.0981387	0.026897	0.0585853	-1.00212	-1.02516	-0.97771	-0.0705983	-0.109049	-0.0758565	0.375347	0.368283	0.377512	0.105446	0.0811871	0.115311	0.310061	0.333296	0.356134	0.266468	0.299198	0.322357	0.354811	0.33576	0.373061	-2.11328	0.206283	0.186805	0.160762	0.105997	0.15607
2-4-Dihydroxybutanoic acid	0.0607256	0.207446	0.199329	-0.0809326	-0.0772887	-0.0977214	0.0844579	-0.0550666	-0.0711058	-0.588166	-0.469712	-0.703764	-0.238739	-0.244813	-0.285822	-0.00060496	-0.105463	-0.227955	0.377164	0.615825	0.304853	-0.441373	-0.607897	-0.674249	-0.531772	0.345376	0.30289	1.04423	0.967775	0.992373
2-Aminoethanol	0.00155945	0.0579904	0.0706491	0.200719	0.241822	0.247697	0.893208	0.813402	0.841935	-0.463032	-0.45256	-0.45888	0.674006	0.648833	0.664643	-0.702232	-0.683208	-0.690016	0.46414	0.471462	0.500316	-0.317723	-0.32626	-0.296967	-3.04086	-0.048643	-0.0806581	0.276585	0.230157	0.261919
3(S)-hydroxy-all-cis-8-11-14-17-eicosatetraenoyl-CoA	1.36177	1.27445	0.992999	0.347861	0.262833	0.285558	0.285125	0.0397481	-0.14392	-0.411574	-0.193891	-0.387926	-0.185055	-0.265995	-0.404629	0.26099	0.161206	0.107484	-0.155976	0.31457	-0.495612	-0.598788	-0.696481	-0.865296	-1.15005	-0.731689	-0.726342	0.538238	0.653583	0.526815
3-4-dihydroxybenzoic acid	0.460818	0.513763	0.529173	0.46417	0.486251	0.491558	0.379649	0.23587	0.199946	-0.982254	-1.10008	-0.550425	0.441661	-0.0559821	-0.0616381	-0.180432	-0.346114	-0.584846	-0.10841	0.118001	-0.142347	-0.858475	-0.465257	-0.987792	-0.226491	-0.00657892	-0.0394961	0.787939	0.795359	0.792457
3-Amino isobutyric acid	-0.179868	-0.138618	-0.16469	-0.0719604	-0.063573	-0.0153807	-0.0806548	-0.13651	-0.131248	0.366859	0.392956	0.378099	0.0275892	0.0137978	0.0188485	0.26912	0.292236	0.302866	0.138811	0.0199471	0.196842	0.263345	0.278701	0.275255	-2.69027	0.16927	0.130128	0.0659326	0.0250836	0.0470839
3-aminoisobutyric acid	-0.0400005	-0.0452931	-0.0413721	-0.00819571	0.0279466	0.0307768	-0.0300499	-0.0663642	-0.0646837	0.341093	0.343408	0.356736	0.064218	0.0478971	0.0481459	0.287622	0.28717	0.300586	0.110864	-0.0370066	0.157391	0.256384	0.274751	0.287336	-3.50678	0.199027	0.18977	0.0989602	0.0482475	0.0814134
3-Aminopropionitrile fumarate	-1.20909	-0.46613	0.0213924	-0.298207	-0.250741	-0.238753	-0.148294	-0.0655588	-0.211889	0.0129064	-0.169142	-0.0792483	-0.0871636	-0.132014	-0.196054	0.0683256	-0.114885	0.0117823	0.0325543	0.576094	0.258612	0.282507	0.0141951	-0.0419492	-1.23814	-0.208666	0.177059	1.20329	1.22391	1.2733
3-hydroxy-3-(4'-hydroxy-3'-methoxyphenyl)propionic acid	-0.74376	0.0928846	0.0536626	-0.075207	-0.748513	-0.73439	0.711703	0.560251	-0.278862	-0.439117	-0.365704	-0.529201	0.42607	-0.415349	0.382926	-0.113088	-0.219159	-0.288336	0.721452	0.86806	0.667049	-0.217387	-0.323835	-0.32074	-1.55892	0.493332	0.486093	0.16867	0.857995	0.881422
3-hydroxypropionic acid	-0.463459	0.0640083	-0.204471	-0.398613	-0.520689	-0.43096	0.477873	0.0891695	0.0867464	-0.104393	0.178587	0.106517	0.0806439	-0.0497501	-0.0859019	0.238549	-0.152083	0.0584404	-0.0010271	0.360404	-0.048849	-0.106843	-0.218689	-0.265025	1.06007	-0.480905	-0.398241	0.36489	0.385581	0.378417
4-Hydroxybenzoic acid	1.01934	0.706635	0.625032	0.389304	0.358417	0.263596	0.223199	0.153861	0.00858628	-0.0228361	0.0345516	-0.126225	0.0348718	-0.0222792	-0.071111	-0.294981	-0.4167	-0.364225	-0.232469	0.00507433	-0.224095	-0.468259	-0.368385	-0.439393	1.24241	-0.670203	-0.67377	-0.184191	-0.293031	-0.192727
4-hydroxybutyric acid	-1.23591	-1.04446	-0.882353	-0.712878	-0.588349	-0.45063	-0.378033	-0.42427	-0.335299	0.192979	0.249981	0.302886	0.0361641	0.0450257	0.0710888	0.34882	0.392083	0.424304	0.336824	0.415714	0.42674	0.532599	0.564916	0.587682	-1.19356	0.506073	0.523486	0.435471	0.401798	0.451107
abietic acid	2.24855	1.61111	1.49731	1.05523	0.891114	0.688999	0.576367	0.666188	0.260277	0.386631	0.246413	0.22743	-0.0370504	-0.0926599	-0.313378	-0.322097	-0.344861	-0.378312	-0.543267	-0.478361	-0.586575	-0.59686	-1.30308	-1.37994	-0.0688699	-0.685138	-0.674046	-0.740125	-0.892881	-0.918126
aconitic acid	0.663318	0.614934	0.663745	0.659144	0.624461	0.635918	0.0307681	-0.005161	-1.15698	0.684206	0.722745	-1.47315	0.291071	-0.248728	0.452118	0.636247	-1.81603	-1.42677	-1.06244	0.568366	-2.23459	0.649869	0.64115	-2.11924	0.17821	0.62489	0.600897	0.541908	0.513388	0.545728
Adenosine	0.604269	0.772932	0.771746	0.467061	0.442543	0.440185	0.474529	0.351857	0.404687	-0.673936	-0.690016	-0.777956	0.334782	0.286259	0.254911	-0.269344	-0.405358	-0.42515	-0.166598	0.0300895	-0.217555	-0.603252	-0.703409	-0.725451	-1.53321	-0.604619	-0.576525	0.916927	0.887786	0.931818
Adipic acid	0.556336	1.3299	0.551858	0.264803	0.00289937	-0.0563474	0.188996	0.729925	0.108745	-0.217651	0.387912	-0.202352	0.251747	0.199942	0.274173	0.193088	-0.125868	-0.0404197	-0.220283	0.484641	-0.0700842	-0.257036	-0.285709	-0.280803	-0.0680736	-0.584478	-0.294159	-2.2114	-0.328287	-0.282011
alpha-Lactose	0.702285	0.29476	0.455122	-0.214811	0.423047	-0.290253	0.054196	-0.0675569	-0.0858957	-0.404827	-0.154687	-0.221662	-0.00830501	-0.225967	-0.439549	0.75874	0.634585	0.765751	-0.146643	0.572734	-0.481319	-0.251174	-0.53786	-0.893859	-0.599217	-0.495605	-0.559202	0.489455	0.484229	0.443488
aminomalonate	0.652018	1.02448	1.07103	0.766743	0.692024	0.683222	0.566718	0.529976	0.412271	-0.193935	-0.384824	-0.661701	0.323074	0.296378	0.315474	-0.101206	-0.293612	-0.474557	-0.267896	-0.184142	-0.39472	-0.768788	-1.0274	-1.04159	0.661837	-0.778784	-1.05549	-0.0285986	-0.146731	-0.191269
Arabinose	0.384656	-0.397453	0.412856	-0.589811	0.314557	0.3086	0.163806	0.324235	0.338211	0.24498	-1.13486	-2.01177	0.33724	0.315266	0.324739	0.297817	-1.45517	0.239562	-1.06683	0.3138	0.37139	0.245578	0.20009	0.290902	0.646521	0.31931	0.357962	0.0388002	-0.00102596	-0.133963
Arabitol	0.448805	0.400117	-0.522298	0.272061	-0.115349	0.516706	-1.20596	-0.491645	-0.720985	-0.112461	0.201582	1.1681	-0.24675	-2.38861	-1.0211	0.415313	-0.84931	-0.847775	0.247956	0.870653	0.840767	0.489045	-1.37152	0.480129	1.10892	0.112972	-0.342547	0.908132	0.960071	0.794979
Benzoic acid	1.5584	1.01311	0.703837	0.454075	0.268264	0.24731	-2.20017	0.0306532	0.0297779	0.115933	0.182261	0.165317	-0.157863	-0.147479	-0.170368	0.0116725	-0.0934603	-0.0542855	-0.175623	-0.00409108	-0.109628	-0.246053	-0.180791	-0.105874	0.480865	-0.299229	-0.204386	-0.336028	-0.451891	-0.324254
beta-Alanine	-0.273406	-0.296516	-0.25476	-0.201116	-0.144734	-0.0990741	-0.176604	-0.272788	-0.247055	0.461352	0.452704	0.427395	-0.031699	-0.0161266	-0.0213796	0.283387	0.330943	0.292196	0.115742	-0.0423712	0.236234	0.319432	0.287247	0.308312	-1.538	0.182166	0.10984	-0.0506715	-0.107233	-0.0334168
beta-Cyano-L-Alanine	0.938338	-0.153924	1.52377	-0.138203	0.786259	0.23543	-0.669311	-0.00300084	0.0330866	0.579844	-0.425134	-0.628756	0.34615	0.372488	0.311521	0.528981	-0.641486	-0.883081	-0.310699	0.108558	-1.02976	0.552884	0.520731	-0.582861	1.73316	-0.96366	-0.844903	0.398093	-0.868326	-0.826189
beta-mannosylglycerate	-0.263791	-0.164282	-0.173783	-0.239159	-0.211842	-0.217596	0.644154	0.575706	0.584545	-0.272844	-0.317348	-0.434107	1.05619	1.02148	1.00769	0.385487	0.30727	0.218961	0.154578	0.161058	0.14935	-1.06126	-2.38475	-1.10128	-1.49517	0.161918	0.167917	0.582682	0.57515	0.583071
butane-2-3-diol	-0.798959	-0.776073	-0.782135	-0.981345	-0.974013	-0.938288	1.45834	1.419	1.42175	0.371699	0.365997	0.354844	1.50608	1.4888	1.47942	1.28079	1.25938	1.24053	-0.462323	-0.422501	-0.447638	-1.30919	-1.28701	-1.30625	-0.676117	-1.00769	-1.01889	-0.134192	-0.175433	-0.148597
Cellobiose	-0.361166	-0.191256	-0.070477	-0.220705	-0.185571	-0.145409	0.243161	0.199625	0.181504	-0.848232	-0.97598	-1.80618	-0.102701	-0.106495	-0.127679	-0.110315	-0.312253	-0.360638	-0.114528	-0.121766	-0.19496	1.10028	1.15378	-0.596758	-0.205276	-0.172682	-0.167879	1.5636	1.49244	1.56451
Chlorogenic acid	-0.150809	0.176196	0.158713	-0.161229	-0.235271	-0.161665	0.0554024	-0.0889216	0.117996	-0.55213	-0.820498	-0.831746	0.170637	0.109436	0.0874473	0.213318	0.0557353	0.0980688	-0.00387631	-0.143383	-0.727768	-0.053969	-0.610843	-0.777497	1.51822	-0.830281	-0.947406	1.40103	1.44519	1.4899
Citramalic acid	1.09548	1.28861	1.40333	0.580571	0.454568	0.421611	-0.0468576	0.17113	-0.0601187	-0.659858	-0.912364	-0.544468	0.217642	0.200634	0.0929013	-0.231522	-0.608112	-0.568725	0.379002	-0.613609	-0.713965	-0.795208	-0.92244	1.05225	0.691072	-0.664235	-0.630496	0.0387439	-0.0802617	-0.0353049
citric acid	0.029282	0.219305	0.0582323	-0.212235	-0.839383	-0.672829	0.047227	-0.359322	-0.385611	-0.619294	0.0957789	0.0137491	-0.300331	-0.647562	-1.06826	0.505086	0.206194	0.420696	0.568865	1.32125	0.184601	0.478862	0.289722	-0.0625168	-1.47632	-0.0545049	-0.180707	0.606629	1.10109	0.732309
dehydroabietic acid	2.09552	1.4613	1.32329	0.905006	0.722493	0.551217	0.449845	0.555728	0.174035	0.332123	0.233503	0.203373	-0.0509328	-0.0844388	-0.187866	-0.268304	-0.381859	-0.417495	-0.376397	-0.297571	-0.372607	-0.578763	-0.597568	-0.656189	-0.57862	-0.692801	-2.58595	-0.276251	-0.338398	-0.265421
Dopamine	-0.668862	-0.564093	0.471758	-0.512642	-0.45735	-0.360944	-0.353055	0.483952	0.550886	0.0395942	0.0963124	-0.0161157	0.626844	0.629183	-0.237995	-0.0145643	-0.0252347	-0.0204182	-0.169634	-0.051376	-0.0625784	0.87591	-0.0936457	-0.0516111	-0.726834	0.73134	0.709759	-0.225828	-0.334452	-0.268308
Eicosane	-0.32766	-0.277508	-0.315353	-0.306174	-0.236507	-0.290106	-0.0148149	-0.12398	-0.106605	0.458553	0.518986	0.503167	-0.122909	-0.174186	-0.149561	0.326091	0.314187	0.278922	0.186364	0.312842	0.267274	0.20614	0.239631	0.215682	-0.920093	0.0553645	0.0782808	-0.150486	-0.213324	-0.232215
enolpyruvate	0.153781	0.484927	0.339097	-0.304344	-0.252304	-0.26199	0.0883016	0.0676123	-0.0579389	-0.170598	-0.134787	-0.474062	0.305748	0.289741	0.218592	0.258205	0.0906243	-0.0461512	0.063137	0.301733	0.137642	-0.44692	-0.534902	-0.491769	-0.705921	-0.0933093	-0.0154029	0.463165	0.383749	0.344343
Ethanolamine	-0.0115256	0.0469803	0.0601044	0.194957	0.237569	0.243662	0.912909	0.830167	0.859748	-0.4932	-0.482342	-0.488895	0.685646	0.659547	0.675938	-0.741194	-0.721484	-0.728529	0.468063	0.475654	0.505588	-0.342539	-0.351399	-0.321028	-2.77155	-0.0635739	-0.0967661	0.273613	0.225477	0.258407
Ferulic acid	0.617419	0.787462	0.725024	0.411683	0.348904	0.330477	0.551504	0.366607	0.382044	-0.241921	-0.220641	-0.243099	0.186542	0.0899289	0.0237746	0.0307814	-0.0620909	-0.146113	0.0327453	0.255095	0.00370923	-0.239304	-0.335407	-0.355307	-1.02799	-0.526216	-3.15627	0.464195	0.468701	0.477755
Fructose 6-phosphate	0.481906	0.960076	0.936766	0.620124	0.57704	0.576078	0.353061	0.10818	0.109684	-0.560819	-0.57187	-1.22098	-0.0831827	-0.0888329	-0.127823	0.0502388	-0.138702	-0.351279	-0.207552	-0.212018	-0.435075	-0.56229	-0.711929	-0.769136	0.102188	-0.736397	-0.949113	0.938148	0.996128	0.917381
Fumaric acid	-1.376	-0.884385	-0.090773	-0.67511	-0.366831	-0.354376	-0.181871	0.0379748	0.00291634	0.456694	0.333846	0.431347	0.375138	0.422546	0.415888	0.635214	0.507082	0.534528	0.164647	0.529835	0.172488	0.393829	0.243338	0.305386	-2.73404	0.216577	0.532466	-0.803466	0.445176	0.309938
GABA	0.0938468	0.179917	0.184537	0.258572	0.274458	0.319594	0.821597	0.755923	0.786735	0.0602934	0.118237	0.05454	1.11534	1.1312	1.10481	-0.493488	-0.525488	-0.50844	0.134721	0.0271462	0.158031	-0.351774	-0.383973	-0.352856	-2.40377	-0.744556	-0.753262	-1.90592	0.414446	0.42959
galactinol	0.387086	0.541474	0.621265	0.39242	0.383832	0.419388	0.401103	0.329591	0.379966	-0.657054	-0.860378	-1.00743	0.0102843	-0.046405	0.028579	-0.449975	-0.58739	-0.608928	-0.250295	-0.351221	-0.336109	-0.507532	-0.593046	-0.503457	-0.0381653	-0.797851	-0.732256	1.48468	1.44094	1.50689
galactitol	0.144079	0.0409303	0.265473	-0.306914	0.829307	0.82729	0.736075	-0.418919	-0.204101	-1.51789	-1.47736	-1.66003	0.767623	0.757505	-0.334571	-0.747096	-0.86892	-0.653926	0.671054	0.680851	0.635602	-0.950946	-0.0228326	-0.124326	-0.40003	-0.506493	0.823199	1.00791	0.991667	1.01578
Galactosamine	1.05923	2.23545	0.195542	0.810863	0.814372	0.840836	0.8526	-0.571296	0.586247	-0.52958	0.0529254	-0.86568	-0.0730263	-0.202806	-0.730185	0.280504	0.164037	0.176884	-0.297676	0.116088	-0.3558	-1.01961	-0.594343	-0.659885	-0.289272	-0.810149	-0.815654	-0.148594	-0.119542	-0.102486
Galactose	-0.713624	0.5082	-1.73753	0.595067	-0.654652	-0.803861	0.542102	0.520195	-1.85649	0.3238	0.260626	0.0616443	-0.559681	-1.23122	0.468876	0.421475	0.35169	0.252635	0.478121	0.503802	0.517294	0.26265	0.210202	0.236034	-1.74176	0.504625	0.481835	0.619565	0.582023	0.596359
galactose-6-phosphate	-0.0138708	0.102119	0.135999	0.126164	0.118158	0.0920522	0.0843484	-0.028851	0.0178837	0.320273	-1.47855	0.326599	0.0486816	-0.00189381	0.00470077	0.239405	0.269142	0.339696	0.109226	-0.868948	0.18137	0.161947	0.191445	0.21508	-0.0182767	0.167131	-1.94082	0.373968	0.372856	0.352961
Glucarate	0.396919	0.636088	0.60547	0.40909	0.367669	0.289973	0.144592	-0.00778307	-0.0644287	-0.86264	-0.526519	-1.12697	-0.17835	-0.226869	-0.0192138	-0.210561	-0.38333	0.0609063	-0.512836	-0.455612	-0.123864	-0.718427	-0.745628	-0.126598	-0.165091	-0.340035	-0.0212526	1.35738	1.26837	1.27955
glucoheptulose	0.188632	-0.0504456	-1.45435	-1.11425	-0.401475	-0.869848	0.3364	0.379982	0.297826	0.645305	-0.0801867	-0.239961	0.314092	-0.169487	0.349647	0.454321	0.0407486	2.32849	0.495799	0.526842	0.261732	-0.0487801	0.0822246	0.770329	0.39304	-0.506849	0.491734	-0.933807	-1.20005	-1.28765
Gluconic acid	0.485905	0.436376	0.41057	0.169101	0.281877	0.208291	-0.258935	-0.247531	-0.333239	-0.690117	-0.394506	0.0733694	-0.132211	-0.258804	-0.0853666	-0.197005	-0.407511	-0.265855	-0.374242	-0.266705	-0.426954	-0.370911	-0.491176	-0.480205	0.273357	-0.235879	-0.100667	1.30008	1.16543	1.21346
Glucose	0.31226	0.280879	0.291677	0.28755	0.305565	0.321686	0.230743	0.21485	0.207938	-0.0544038	-0.0997697	-0.392782	0.182892	0.167526	0.159339	0.0731948	0.0535783	-0.0997244	0.110918	0.12166	0.129225	-0.0879865	-0.214735	-0.166095	-3.75325	0.119274	0.112894	0.406822	0.391793	0.386478
Glucose 6-phosphate	-0.404827	-0.185157	-0.164417	1.06489	1.06029	-0.112496	1.03656	0.848893	-0.948304	-0.433979	-0.725123	-0.224922	-0.598581	0.795098	-0.827707	0.770025	0.596044	0.451511	-0.478697	-0.977229	0.298546	-0.66573	-0.563188	-0.859486	0.164822	-0.770078	-0.227783	1.39698	1.45401	-0.769958
glucose non-meox	1.06995	1.03366	0.946542	0.762158	0.764859	0.769689	0.754413	0.686816	0.688613	0.262455	0.27747	-1.70982	0.569928	0.547246	0.524455	-1.75747	0.40077	0.321895	0.506277	-1.58807	-0.859748	0.0239878	-0.842289	-0.0846007	-1.11815	-2.70585	0.416027	1.00074	-2.65953	0.997588
glucose-1-phosphate	0.120461	-0.92381	0.145907	0.163064	0.181139	0.208356	0.136217	0.120591	-1.01753	0.445594	0.397861	0.440436	0.175258	0.141498	0.165611	0.305468	-0.70448	0.367604	0.325562	0.344888	0.36288	0.313622	0.336894	0.362567	-1.58707	0.346377	-1.81708	0.466792	-0.76764	0.442958
Glutamine	1.21298	1.20352	1.29189	1.19952	1.15605	1.15592	0.849507	0.728702	0.736575	-0.124499	-0.173101	-0.542586	0.682358	0.650876	0.635921	-0.214219	-0.388181	-0.626516	0.211668	0.19274	0.0914513	-0.3142	-0.516751	-0.533807	-1.96375	-1.23821	-1.24736	-1.07312	-1.99236	-1.05101
Glyceric acid	0.268758	0.424691	0.381135	0.216313	0.182871	0.17836	-0.10527	-0.204592	-0.252664	-0.442675	-0.418575	-0.515796	-0.228656	-0.313464	-0.360498	-0.240135	2.27488	-0.363815	-0.198096	0.0527087	-0.262815	-0.365794	-0.532233	-0.457239	-0.118102	-0.186797	-0.203539	0.649332	0.574163	0.567542
Glycerol	0.135482	0.186816	0.16692	-0.0591764	-0.0542307	-0.084389	0.134799	0.0909634	0.0288999	-0.157405	-0.0911898	-0.268052	0.0828244	0.0311143	0.0138359	0.171238	-0.000305917	-0.0589191	0.0343885	0.162405	0.0189685	0.0439568	-0.0265589	-0.0394908	-2.19206	0.0300605	0.0313113	0.59365	0.527348	0.546795
glycerol-3-galactoside	0.440175	0.536026	0.507077	0.320793	0.323815	0.331227	0.288929	0.178637	0.200034	-0.741342	-0.758908	-0.978801	0.0807535	0.000858629	-0.0158441	-0.329814	-0.464603	-0.598724	0.0141978	0.0969078	-0.0009915	-0.529555	-0.602107	-0.674742	-1.44552	-0.0574233	-0.0784823	1.33558	1.29728	1.32457
Glycine	0.184648	0.155717	0.158835	0.173224	0.222611	0.230165	0.177595	0.141147	0.153177	0.467851	-2.9035	0.457892	0.239785	0.224724	0.243635	-1.43458	0.415147	0.423399	0.285865	0.20715	0.324984	0.394959	0.400017	0.401333	-3.18928	0.349923	0.327242	0.264419	0.23778	0.26414
Glycolic acid	-0.482469	-0.100411	-0.25793	-0.45324	-0.536427	-0.61872	0.0375514	-0.170814	-0.254605	-0.0447382	0.304929	0.199621	-0.11621	-0.161547	-0.368489	0.532462	0.252161	0.444402	0.0620916	0.60953	0.0791333	0.331694	0.191881	0.118857	0.481962	-0.363849	-0.176746	0.146488	0.219954	0.0934788
Glycyl-Glycine	-0.233581	-0.245693	-0.249669	-0.114017	-0.0332871	-0.0565302	0.0158049	-0.0228018	0.0307221	0.290513	0.315098	0.293563	0.208037	0.215682	0.26255	0.185637	0.20775	0.232603	0.24154	0.235956	0.295589	0.245323	0.22653	0.269152	-2.8722	0.113748	0.0620222	-0.00555758	-0.0763125	-0.0381721
Inositol	0.0490974	0.138091	0.196475	0.185386	0.202734	0.219367	0.580301	0.546158	0.527816	0.00695329	-0.0367424	-0.249483	0.423092	0.429275	0.403832	0.214252	0.0977537	-2.63962	0.409858	0.37954	0.377551	-0.126146	-0.201817	-0.206442	-1.79182	0.229833	-2.28401	0.676986	0.612333	0.629394
isothreonic acid	0.0738712	0.139555	0.202115	-0.975249	0.0380009	0.0489372	0.246629	-0.884263	0.114826	-0.140471	-0.0570587	0.807856	-0.598889	-0.591533	0.0851815	-0.343912	0.0136361	0.810613	-1.8956	0.317352	0.170172	-0.0480482	-0.113036	-0.181923	-0.978679	0.340659	0.306652	1.05958	1.0303	1.00273
Lactic acid	-0.593983	-0.570611	-0.589135	-0.559807	-0.528483	-0.502532	1.88542	1.86763	1.87426	-0.213104	-0.2349	-0.235492	1.91661	-0.64107	1.89745	-0.564434	-1.67813	1.64973	-0.418801	-0.40764	-0.413134	-0.353434	-0.360008	-0.359917	0.0384174	-0.382683	-0.402201	0.205503	-0.484183	-0.841327
lactic acid	-0.756863	-0.353164	-0.883075	-0.27415	-0.300698	-1.2662	0.437797	0.338118	0.240676	0.157657	0.206899	0.0803342	0.379148	0.292977	0.308909	0.584272	0.164191	0.128146	0.321572	0.501724	0.327952	0.394244	0.371066	0.371697	-1.42759	0.248735	-0.986977	0.176163	0.105804	0.110642
lactobionic acid	0.247899	0.376191	0.405198	0.26719	0.273334	0.323842	0.414755	0.348977	0.342469	-0.870354	-0.794196	-1.17281	-0.0670929	-0.10958	-0.100561	-0.888949	-0.487987	-0.561407	-0.0421315	-0.421002	0.000946507	-0.933094	-1.23334	0.256668	0.343938	-0.163158	-0.108263	1.46008	1.40944	1.483
L-Alanine	0.619327	0.831109	0.826395	0.444025	0.429581	0.419952	0.583562	0.584352	0.498358	-0.239516	-0.193741	-0.38259	0.839904	0.745316	0.765629	-0.0219334	-0.360416	-0.519479	0.269544	0.403788	0.162769	-0.651475	-0.784181	-0.834768	-0.207048	-1.55148	-1.55325	-0.299055	-0.379271	-0.44541
L-Asparagine	1.44898	1.7682	1.76367	1.34926	1.31077	1.29627	0.163129	0.0487709	0.0486982	-0.384463	-0.362874	-0.427172	0.0552524	-0.0100164	-0.0168307	-0.428991	-0.465922	-0.448995	-0.346482	-0.213078	-0.438501	-0.525715	-0.524622	-0.526705	-0.355658	-0.550034	-0.575455	-0.767154	-0.494229	-1.39011
L-Aspartic acid	1.18033	1.56027	1.56309	0.823722	0.733729	0.741869	0.404122	0.346708	0.269831	-0.478138	-0.618596	-0.760911	0.541608	0.497486	0.434241	-0.227676	-0.513439	-0.574016	-0.248406	0.0774432	-0.331934	-0.715954	-0.858869	-0.800464	-1.29536	-1.35737	-1.2738	0.346036	0.29274	0.241708
L-Glutamic acid	0.913134	1.1976	1.16659	0.887014	0.834645	0.848806	0.652759	0.535826	0.490544	-0.473757	-0.480982	-0.795802	0.619155	0.582631	0.56937	-0.114504	-0.452556	-0.692163	0.0677163	0.17571	-0.0855685	-0.779267	-0.950169	-0.928723	-1.22632	-2.02157	-1.21623	0.248197	0.188175	0.239731
L-Iditol	-0.394526	-0.0210773	0.0682189	0.117733	-0.0980245	-0.225222	-0.172522	-0.344212	-0.165692	0.0110512	0.0428285	0.0861211	1.49331	-0.180176	0.091711	-0.0220195	0.0739176	-0.901183	0.0385077	0.0389981	0.0165357	-0.0443867	0.147693	0.290322	-0.755678	0.650977	-0.0120248	0.0570455	0.00148673	0.110285
L-Isoleucine	0.12173	0.146156	0.144565	0.125845	0.120439	0.186355	0.619699	0.690689	0.677611	0.0542303	0.157299	-0.105962	1.03647	0.960498	1.07355	0.150448	-0.0122717	-0.160445	0.190921	0.434819	0.169607	0.108722	0.0708595	0.170273	-0.49373	-1.55989	-1.51236	-0.801613	-0.776852	-1.98766
L-Leucine	0.460584	0.610093	0.58325	0.245834	0.245676	0.295541	0.452236	0.547701	0.454414	-0.637485	-0.498318	-0.765806	1.28617	1.19199	1.23608	-0.175787	-0.436416	-0.682713	-0.171475	0.15637	-0.231957	-0.160386	-0.300606	-0.232838	-0.488119	-1.33509	-1.30922	-0.048205	-0.124571	-0.166952
L-Methionine	1.05156	1.37123	1.3691	0.460711	0.299383	0.4249	0.616436	0.602142	0.450568	-0.518229	-0.606588	0.353755	0.63184	0.65921	0.526884	-0.254077	-0.565252	0.320815	-0.50852	-0.0033112	-0.63175	-0.840112	-0.821115	-0.839695	-0.503727	-0.977355	-1.05716	-0.303252	-0.326994	-0.381386
L-Norvaline	0.292819	0.484711	0.130562	0.0894612	-0.594389	-0.616412	-0.140812	-0.0123713	-0.0616842	-0.319789	0.0966503	0.175928	0.395985	-0.345912	0.0261281	0.155343	-0.101723	0.093822	0.523348	1.23202	0.0524858	0.241763	0.226129	-0.988431	0.228705	-1.07124	-1.13769	-0.000933907	0.761498	0.184028
L-Threonine	0.740804	0.872252	0.848871	0.474818	0.394704	0.468102	0.796959	0.75767	0.654471	-0.426216	-0.432544	-0.737179	0.773297	0.726346	0.669262	-0.192444	-0.572312	-0.67995	0.1548	0.443791	0.062858	-0.667784	-0.857453	-0.822477	-0.151949	-1.50166	-1.4311	-0.0829556	-0.159419	-0.123554
L-Tryptophan	0.628973	0.932351	0.873297	0.354482	0.339238	0.356904	1.05508	0.828215	0.903154	-0.241542	-0.203825	-0.502435	0.449243	0.389022	0.423666	-0.0847359	-0.399197	-0.582639	0.0706685	0.124877	-0.0236915	-0.769153	-0.841145	-0.851728	-1.56426	-1.04329	-0.988935	0.31167	-0.256551	0.312281
L-Valine	0.50546	0.626988	0.60338	0.393253	0.386593	0.427054	0.831728	0.815825	0.77015	-0.243336	-0.113165	-0.456411	0.932839	0.886276	0.8996	0.0781081	-0.0378283	-0.146993	0.235344	0.414806	0.192657	-0.0625027	-0.237082	-0.166382	-1.78732	-1.7763	-1.76407	-0.708614	-0.733661	-0.766393
Lysine	0.0422213	0.116046	0.170649	0.0535235	0.100533	0.12582	0.829344	0.74209	0.776395	-0.504814	-0.514289	-0.592576	0.275604	0.396734	0.310564	-0.618082	0.509977	0.399497	0.125521	0.2318	0.159218	-0.873831	-0.909553	-0.886579	-0.731596	-1.3127	-1.03691	1.38632	-0.157182	1.38625
Malic acid	0.24143	0.105287	0.0979497	0.083084	0.0950912	0.117571	0.0390254	0.0111653	-0.02593	0.40998	0.40455	0.31793	0.130411	0.0931195	0.103069	0.292447	0.317358	0.314295	0.169527	0.22962	0.114999	0.116907	0.00659349	-0.00908514	-3.20741	0.0136789	-0.0164799	-0.145685	-0.194975	-0.225519
Malonic acid	-0.607815	-0.508716	-0.353986	-0.673472	2.40076	2.38216	2.30271	-0.31659	-0.614459	-0.368568	-0.27527	-0.501434	-0.508763	-0.39629	0.813483	-0.52462	1.31466	-0.305297	-0.621112	-0.418943	-0.45173	-0.366868	-0.62361	-0.512805	1.07314	-0.350475	-0.618531	0.196505	0.217427	-0.781498
maltitol	0.347243	0.523373	0.576964	-0.229992	0.386831	0.373971	1.54044	0.218594	0.517993	-0.543535	-0.694512	-0.979452	-0.412727	-0.0559332	-0.106273	-1.45967	-0.65152	-0.599074	-1.16397	0.613548	-0.423856	-0.929011	-0.440181	-0.3894	1.04505	-0.646352	-0.488634	1.38742	1.31924	1.36342
Maltose	0.160506	0.203737	0.18279	-0.109387	-0.0110947	-0.037162	0.215808	0.126775	0.180342	-0.357327	-0.0434757	-0.318783	-0.134644	-0.10536	-0.1309	-2.54751	-0.332086	-0.346033	0.00536289	-0.0481501	0.0578773	-0.294634	-0.224386	0.792777	0.667827	-0.0186769	-0.0125766	0.693774	1.10444	0.680169
Maltotriose	0.643906	0.722694	0.741006	0.469684	0.42793	0.412963	0.398184	0.325521	0.410882	-0.667514	-0.803249	-0.980935	0.146961	0.0480211	0.0978914	-0.247556	-0.461769	-0.372477	-0.00273157	-0.0572297	-0.10809	-0.890155	-1.05563	-0.983391	0.0899721	-0.602257	-0.607597	1.00987	0.883009	1.01209
Mannitol	0.760247	0.701088	-0.331606	-0.319141	0.738514	0.201868	-0.620407	0.639562	-0.262209	-0.481339	-0.630866	1.06852	0.761659	-0.314675	-0.0640522	-0.883785	0.219099	-0.635199	-0.966321	-1.04924	-0.791535	0.133897	-0.043621	0.998168	-0.330933	-0.756281	-0.0220959	0.76098	0.716713	0.802984
Melibiose	0.148859	0.264948	0.900367	0.677436	0.668706	0.140514	0.200885	0.137013	0.184422	-0.346104	-1.36269	-0.652855	0.319149	0.272109	-0.153452	-0.10851	-0.573032	-0.594629	-0.306665	-0.335144	-0.338716	-0.667659	-0.717267	-0.66187	-0.0940021	-0.804404	-0.759775	1.70937	1.66981	1.18318
Mesaconic acid	-0.905104	-0.220122	0.141819	0.0606475	0.0129604	0.0743048	0.057044	0.0119754	-0.103609	0.0647971	-0.0667425	-0.0622278	-0.198092	-0.233439	-0.302168	-0.159418	-0.208196	-0.0798374	0.093015	0.436757	0.367741	0.296561	0.133211	0.0618338	-2.07043	-0.00499576	0.10249	0.83168	0.893084	0.974456
meso-Erythritol	-0.113606	-0.157795	-0.154013	-0.0918762	-0.055594	0.0180947	-0.0327244	-0.112778	-0.124026	0.384538	0.399725	0.344084	0.000988153	-0.0110049	-0.0138958	0.27149	0.319856	0.296554	0.134178	0.161239	0.185244	0.225843	0.233917	0.230938	-2.50879	0.18313	0.141574	-0.0249979	-0.0803063	-0.04998
Methylsuccinic acid	0.189293	0.328855	0.295397	0.157386	0.129456	0.128758	-0.136947	-0.181327	-0.22847	-0.366649	-1.0562	1.84568	-0.199232	-0.26811	-0.303224	-0.213981	1.81538	-0.318356	-0.174205	-0.915172	1.31193	-0.319956	-0.442587	-0.383846	-0.119653	-0.166609	-0.182981	-1.12351	0.447415	0.451462
monomyristin	0.18353	0.190312	0.142422	-1.01135	-0.954612	-0.945201	0.107784	-0.000151658	-0.00247032	0.348532	0.38371	0.36036	-0.0146415	-0.0158515	0.011943	0.39668	0.389681	0.328123	0.210175	0.248569	0.294559	0.143942	0.209877	0.182237	-1.56129	-0.156884	-0.141482	0.257002	0.179278	0.235216
monostearin	0.208532	0.158645	0.217326	-0.807199	-0.761464	-0.761661	0.0574529	-0.0206604	0.0312434	0.377257	-0.587336	0.353679	0.204853	0.214246	0.210357	0.398031	0.387275	0.471667	0.377965	0.393843	0.38119	0.256896	-1.22101	0.354776	-1.75619	0.123288	0.0309686	0.279775	0.189602	0.236649
Myo-Inositol	0.150499	0.227671	0.0644725	-0.0606066	0.548687	-0.044989	0.0600611	-0.0147274	-0.0406829	-1.07046	0.124914	-0.0795047	-0.325655	-0.413736	-0.0685703	-0.554167	-0.780588	-0.0629127	-0.0628801	-0.735763	-0.339209	-0.967792	0.00768437	0.223797	0.519798	0.000123844	0.730949	1.11139	1.07176	0.780438
N-Acetyl-D-glucosamine	0.196464	0.0692459	0.0915559	0.152326	0.19788	0.201158	0.0710647	0.06618	0.0729764	0.104878	0.0290442	-0.233582	0.164696	0.165713	0.167463	0.0699121	0.0645889	-0.00462692	0.109288	0.142801	0.165189	0.0193313	-0.0603746	-0.0293881	-2.92881	0.146979	0.114866	0.245143	0.201356	0.226685
n-acetyl-d-hexosamine	-0.230643	-0.302573	0.167837	-0.0273552	-2.36914	-0.246243	0.235437	0.112047	0.170103	-0.647199	-0.137105	-0.740863	0.0901589	-0.588578	0.0204554	-0.25896	-0.311634	-0.789163	0.943256	-0.0930929	0.392384	-0.510128	-0.167944	0.389539	0.607195	2.48953	-0.237762	0.690029	0.661595	0.68882
N-acetylornithine	-0.104744	-1.0213	-0.0440692	0.0120402	0.0612998	0.0855934	0.00224443	-0.078846	-0.999527	0.40715	0.451761	0.414053	0.127907	0.0968921	0.107501	0.360748	0.372801	-0.711891	0.220018	0.242361	0.2573	0.296364	0.308799	0.338907	-2.21107	0.236506	0.242693	0.201354	0.146324	0.18083
N-Acetylputrescine	0.00709428	0.0937008	0.0854405	0.128161	0.115678	0.140593	0.0567707	-0.0949628	-0.0522988	0.312768	0.292898	0.29283	0.0309164	0.0349844	0.00800496	0.212409	0.158754	0.142436	0.11406	0.219743	0.111655	0.103418	0.0738482	0.106776	-2.49995	-0.0509502	-0.0712724	-0.0106447	-0.0704732	0.00761502
n-Butylamine	1.00814	1.05369	1.02431	1.14716	1.16853	1.18858	0.173892	0.130874	0.108975	0.0386052	0.0602755	0.0479351	0.264553	0.279003	0.259225	-1.18944	-1.15886	-1.27509	0.15654	0.198011	0.154004	-1.04864	-1.20208	-1.23381	-0.547135	-0.225424	-0.249697	-0.103879	-0.141091	-0.0871666
Octadecanol	0.396536	0.374752	0.205631	-0.0105955	-0.025621	0.0168766	0.102007	-0.0488887	0.0205461	0.215424	0.386604	0.315177	-0.0972116	-0.12542	-0.101965	0.43526	0.459924	0.42582	0.0424683	0.125753	0.141717	0.100156	0.175474	0.25021	-0.312421	-0.823866	-0.598097	-0.677082	-0.830559	-0.538607
Oleic acid	1.34523	0.709742	0.412511	-0.0110808	-0.154973	-0.262041	0.130323	0.0931361	-0.0216904	-0.216507	-0.0872099	-0.371072	-0.292802	-0.282372	-0.347042	0.132047	-0.00661984	0.306777	-0.411873	-0.298745	-0.413913	-0.442767	-0.41269	-0.522404	1.78525	-0.424912	-0.312483	-0.00469461	0.446796	-0.0639168
palatinitol	-0.965468	-0.439842	-0.0439652	0.563025	0.490352	-0.660925	0.531277	0.423488	0.478232	-1.46534	-0.510116	-1.65473	-0.0119425	0.0173601	-0.470052	-0.23651	0.097973	0.239755	-0.268908	-0.0362453	-0.234623	-0.151795	-0.151916	0.953513	1.46139	-1.02223	0.443523	1.17224	1.0801	0.372379
Palmitic acid	1.43081	0.849715	0.617021	0.266212	0.114971	0.0616175	0.332509	0.292514	0.221937	0.0445538	0.190556	0.00753958	-0.209569	-0.181312	-0.173058	0.0806337	0.035885	-0.00733875	-0.210503	-0.0868972	-0.136097	-0.150899	-0.169186	-0.159571	-2.25797	-0.260168	-0.168325	-0.0832128	-0.157527	-0.134844
p-Coummaric acid	0.560488	0.703017	0.694653	0.391517	0.33076	0.296831	0.466424	0.263544	0.214334	-0.398727	-0.39419	-0.551182	-0.186435	-0.300876	-0.385514	0.22191	0.0332617	0.000473995	-0.297641	-0.0480438	-0.422166	-0.3321	-0.383146	-0.481139	-2.02187	-0.665994	-0.568968	1.10041	1.05398	1.10639
Pelargonic acid	-0.0487565	-0.18489	-0.208739	-0.196525	-0.185407	-0.0951392	-0.132714	-0.265219	-0.184235	0.294282	0.196539	0.166646	-0.294212	-0.353415	-0.261928	0.458581	0.439274	0.507532	0.0187862	0.219482	0.19361	-0.232727	-0.168211	-0.199452	1.82594	-0.255303	-0.212461	-0.225228	-0.465607	-0.150503
Pentadecanoic acid	0.822247	0.623287	0.407811	0.225304	-0.030262	-0.0903018	0.0438451	0.151473	-0.213623	-0.28425	0.111016	-0.384844	-0.315571	-0.259306	-0.280264	0.178645	0.0555524	-0.101055	-0.533392	-0.341034	-0.618574	-0.497828	-0.577227	-0.467455	-0.18944	-0.603413	-0.314874	1.27657	1.10928	1.09768
Phenylalanine	0.830649	1.01513	0.978972	0.632045	0.60027	0.605022	0.660757	0.524676	0.533182	-0.315608	-0.667149	-0.201653	0.599989	0.562276	0.512325	-0.455743	-0.743241	-0.0602339	-0.356712	-0.294447	0.366866	-1.03384	-1.03286	-0.989373	0.0385274	-1.15658	-1.21821	-0.378118	0.85951	-0.416422
Phosphoric acid	0.108812	0.239949	0.219058	0.0688506	0.0515964	0.0342863	0.177147	0.087755	0.0358506	0.0548357	0.0671368	-0.136961	0.229156	0.192481	0.138853	0.27579	0.201628	0.0949166	0.189361	0.291105	0.100093	0.129039	-0.0175594	-0.0307314	-4.30695	0.0724957	0.0713848	0.482228	0.431003	0.447385
propane-1-3-diol	-0.0548838	-0.159874	-0.196172	-0.135933	-0.0547463	-0.0231545	-0.196706	-0.320955	-0.190193	0.593685	0.522398	0.608188	-0.0185988	-0.0754852	-0.101668	0.247535	0.365194	0.394751	0.0399307	0.0585827	0.115159	0.187195	0.202779	0.233014	-0.909154	0.0669827	-0.0408993	-0.364205	-0.423592	-0.369176
Pyrogallol	-0.360261	-0.28408	-0.127108	-0.506594	-0.51781	-0.649777	0.00967904	-0.0540371	-0.236166	-0.00166245	-0.107954	0.0619693	0.0262399	-0.0496176	-2.19594	0.26631	0.156465	0.394413	0.237194	0.697006	0.399447	0.37105	0.326481	0.336162	0.522094	-0.102761	-0.0221714	0.307867	0.593857	0.509706
Pyroglutamic acid	0.637989	0.911252	0.929021	0.554692	0.388401	0.403027	0.483523	0.37194	0.225013	-0.171323	-0.0141604	0.00619386	0.416281	0.252881	0.143549	0.0532452	-0.475836	-0.435651	0.109933	0.567961	0.055751	-0.290426	-0.372384	-0.399668	-1.95051	-1.00183	-0.949669	-0.102551	-0.164045	-0.182604
pyruvic acid	-0.182409	-0.153159	-0.302976	-0.124227	-0.0143919	-0.0932125	-0.048462	-0.116161	-0.0669278	0.444691	0.459585	0.408066	0.0785827	0.0960704	0.154309	0.464979	0.502485	0.46727	0.0309991	0.0883085	0.154928	-1.33122	0.177564	0.236189	-1.29589	0.114246	0.036849	-0.0526496	-0.105874	-0.0275617
Quinic acid	0.424139	0.498179	0.481706	0.356928	0.368121	0.3673	0.318247	0.225787	0.194888	-0.544957	-0.575428	-0.829202	0.0353433	0.00272644	-0.016008	0.0217048	-0.103696	-0.247879	0.0639765	0.119817	0.010917	-0.327652	-0.446184	-0.448123	-3.37111	0.349051	0.32866	0.944736	0.89277	0.905244
Quinolinic acid	1.09393	0.409147	-0.213426	-0.250979	-0.610204	-0.154725	-0.460467	-0.236355	-1.61091	0.184101	0.167971	0.237148	0.371151	-0.184862	-0.106354	0.0733783	-0.132826	0.0918126	0.0537951	0.301974	-0.0158878	0.0992237	0.0647596	-0.043423	0.893829	-0.00371992	-0.0791103	0.109639	-0.0594624	0.0108467
R-(-)-1-Amino-2-propanol	0.0136178	-0.0203729	-0.016522	0.000176371	0.0585284	0.0672448	0.00555426	-0.0373371	-0.0231808	0.346984	0.342545	0.335403	0.0787386	0.0610149	0.083269	0.251133	0.284927	0.294681	0.132964	0.0399752	0.178737	0.26117	0.267297	0.26871	-3.95653	0.208347	0.181656	0.107727	0.0762999	0.107239
Serine	1.24036	1.37237	1.33761	0.871768	0.754519	0.811119	0.656435	0.678982	0.521883	-0.543003	-0.503247	-0.727425	0.833531	0.793975	0.755711	-0.146122	-0.631778	-0.793621	-0.144033	0.332651	-0.281528	-0.770246	-0.920823	-0.916419	-0.160274	-1.7226	-1.63118	-0.29727	-0.364335	-0.407012
Shikimic acid	0.262506	0.365792	0.302481	0.115714	0.128407	0.174439	0.283252	0.158325	0.143355	-0.676462	-0.668675	-0.852926	0.0252135	-0.0286476	-0.0156564	-0.0561006	-0.162347	-0.296127	0.0393554	0.159223	0.031179	-0.274978	-0.361303	-0.417348	-2.15987	0.12759	0.103016	1.19203	1.16694	1.19163
sinapic acid	-0.128068	-0.274854	-0.300796	-0.329037	-0.292593	-0.28921	-0.166541	-0.337412	-0.270667	0.428597	0.461169	0.486446	-0.0575969	-0.0936718	-0.137578	0.29364	0.273168	0.36392	0.180407	0.257667	0.232516	0.316589	0.311364	0.342845	-1.30259	0.1661	0.0788593	-0.0350041	-0.118106	-0.0595584
Sinapinic	-0.517882	-0.413934	-0.288646	-0.171211	-0.115471	-0.0228425	0.0758899	0.0546658	-1.50373	0.0130713	0.00134223	-0.0336286	0.295915	0.293128	0.290263	0.0744292	0.103077	0.105611	0.217242	0.285149	0.290775	0.224591	0.224922	0.246812	-2.19714	0.343627	0.304571	0.6226	0.588371	0.608426
Sorbitol	-0.00335962	0.0488842	0.122869	0.0561081	0.158981	0.150907	0.171345	0.0797969	0.0945481	0.365007	-2.14447	0.364069	0.781801	0.115074	0.181985	0.30521	0.330847	0.261046	0.248151	0.259771	0.321962	0.263349	-1.25857	-2.21572	-0.521361	0.32621	0.256784	0.280989	0.272689	0.325091
Stearic acid	1.55229	1.00585	0.68003	0.264808	0.12262	0.0397374	0.448275	0.305283	0.293714	0.0820182	0.173641	0.0943933	-0.108814	-0.125254	-0.095898	0.132629	0.0684219	-1.04686	-0.0676892	-0.000866938	-0.0476393	-0.130091	-0.129416	-0.115531	-1.57028	-1.09297	-0.257494	-0.105307	-0.187927	-0.181679
Succinic acid	-0.117852	0.0316615	0.0523536	-0.185733	-0.161922	-0.143696	0.0505852	-0.0318999	-0.0296702	0.15196	0.292147	0.222616	0.358178	0.315758	0.304365	0.772897	0.666466	0.615866	-0.101429	0.13163	-0.136294	0.307531	0.242894	0.209455	-2.20028	-0.541344	-0.510801	-0.138908	-0.223808	-0.202733
Sucrose	0.0201178	0.0241397	0.0455174	0.031549	0.0701327	0.0497946	0.0772361	0.0605135	0.0464722	0.0368332	-0.0768362	-0.281653	0.361145	0.332252	0.317733	0.255148	0.254914	0.212689	0.200463	0.227403	0.23622	-0.0336305	-0.129827	-0.131395	-4.21473	0.370988	0.355316	0.444343	0.411718	0.425439
Threitol	-0.650283	-0.770865	0.0283135	0.0365045	-0.918225	0.183864	0.0999065	0.0310819	0.0706341	0.545759	0.125358	-0.511168	-0.473147	0.16556	-0.583693	0.468778	0.469213	-0.315049	0.33626	-0.792547	0.425906	0.411439	0.40471	0.468745	0.531307	0.408664	-0.833258	0.206721	0.162665	0.266846
Threonic acid	-0.162206	-0.079807	-0.00378635	-0.155113	0.465572	-0.193007	0.0512016	-0.00477171	-0.111614	-0.430303	0.80575	-0.440106	-0.0381723	-0.0334245	-0.14912	-0.220391	-0.236615	-0.254545	0.048029	0.13942	-0.0432456	-0.31316	-0.393093	-0.643796	-1.46242	0.679541	0.119346	1.05544	1.01935	0.985051
Threonine	0.143666	0.530979	0.586667	-0.522777	-0.572627	-0.679381	0.494024	0.445257	0.319639	-0.638624	-0.734211	0.155833	0.368164	0.374486	1.4328	-0.338333	0.180036	0.13976	-0.350062	-0.209667	-0.274257	-0.6896	-0.656797	-0.63894	0.776207	-0.248794	-0.273261	0.174585	0.045741	0.659485
Trans-Hexa-dec-2-enoic acid	0.919701	0.686477	0.217231	0.0625668	-0.167546	-0.252712	0.24116	0.34624	0.00149285	-0.24939	0.356979	-0.300644	-0.180136	-0.201546	-0.252564	0.449918	0.453559	0.18726	-0.521446	-0.206217	-0.362542	-0.378613	-0.334328	-0.323075	-0.00903446	-0.248459	0.116076	0.127135	-0.112689	-0.0648572
Trehalose	-0.846038	-0.117383	-0.0666411	-0.245872	-0.172232	-0.148162	0.391449	0.312764	0.273702	-0.31497	-0.425883	-0.663802	0.444195	0.367404	0.442434	0.000589455	-0.0995996	-0.277668	-0.0222518	0.00235045	-0.206937	-0.306741	-0.383396	-1.35775	-0.510532	0.0815294	0.0475476	1.31262	1.22076	1.26852
trisaccharide	-0.158732	-0.0210401	0.0944441	-0.107252	-0.0732887	-0.110727	0.614334	0.581387	0.601858	-0.70907	-0.860646	-1.1485	0.620898	0.544946	0.549145	0.257716	0.048275	0.00118498	0.0261955	0.0238686	-0.0831717	-0.326321	-0.458549	-0.457454	-0.689429	-1.03907	-1.07978	1.17023	1.05858	1.12997
Tyrosine	0.619406	0.845113	0.839139	0.569167	0.587545	0.608413	0.748742	0.607606	0.611239	-0.242837	-0.214397	-0.580338	0.556277	0.580904	0.56354	-0.0857968	-0.382336	-0.565659	0.0606097	0.230795	-0.0401017	-0.573573	-0.738935	-0.783729	-1.12076	-0.990223	-1.49684	-0.0673056	-0.085353	-0.0603117
Uracil	-0.912447	-0.0626793	0.348796	0.65841	0.945192	1.11481	0.305319	0.315977	0.349153	0.112588	0.0174845	-0.147684	0.837322	0.849668	0.839005	0.155161	0.0430949	-0.0194266	0.0816117	0.084864	0.0169085	-0.153313	-0.221153	-0.243038	-0.693574	-1.02343	-0.984921	-0.846716	-0.895431	-0.871555
Urea	0.446482	0.703283	0.648742	0.54899	0.380631	0.319023	0.65346	0.607016	-0.969309	-0.165513	-0.687846	-0.448663	0.0693003	-0.0086766	0.0957466	1.10766	-0.483171	-0.083684	0.0965622	0.287644	-0.0222956	-0.202292	-0.210323	-0.127053	-0.220053	-0.118841	-0.349807	-1.18186	0.549692	-1.23484
Uridine	-0.0886104	-0.121456	-0.114985	-0.0377303	0.000938243	0.0343122	-0.0892535	-0.069903	-0.0484774	0.343779	0.348297	0.340362	0.0416143	0.0384809	0.0463733	0.238769	0.257397	0.289525	0.167226	0.210517	0.249389	0.30084	0.285323	0.292725	-3.47894	0.230016	0.179324	0.0711895	0.0405914	0.0423634
Xylonic acid	-0.448316	0.400515	-0.234819	-0.344832	-0.192865	-0.227795	-0.337435	-0.365747	-0.38145	0.504749	0.514382	0.547731	-0.134389	-0.163941	-0.168137	0.304994	0.327601	0.413534	0.085901	0.136977	0.168614	0.327425	0.336269	0.369948	-1.58617	0.198474	0.182621	-0.0224311	-0.106983	-0.104426
xylonolactone	-0.222438	-0.21546	-0.131933	-0.177499	-0.225177	-0.135267	-0.102631	-0.142616	-0.170801	0.268345	0.173237	0.257498	-0.0957109	-0.150751	-0.193199	0.141409	0.169958	0.126937	0.123178	0.350504	0.219741	0.126622	0.0510494	0.105525	-1.39616	0.00953618	0.0534932	0.41792	0.393253	0.371441

## Sheet: pca_score
	PC1	PC2	PC3	PC4	PC5	PC6	PC7	PC8	PC9	PC10	PC11	PC12	PC13	PC14	PC15	PC16	PC17	PC18	PC19	PC20	PC21	PC22	PC23	PC24	PC25	PC26	PC27	PC28	PC29	PC30
T0c-1	-4.7536	-3.1389	-2.1016	4.0193	-1.0713	0.41094	-1.9715	0.22423	-0.99374	-0.33716	0.24585	0.8109	-0.12655	-0.75185	0.14726	0.57822	0.3051	-1.3175	-1.2471	0.33106	0.099462	0.21101	0.39873	-0.78032	-0.13512	-0.18513	-0.024346	-0.2415	0.33495	-4.3202e-16
T0c-2	-5.5288	-2.8154	-1.1642	3.0421	-1.288	0.40158	-1.4685	0.68758	-0.63843	0.82481	0.77163	-0.013627	0.15164	0.14401	0.40852	1.2336	-0.060487	-0.20535	0.96526	0.033541	-0.13325	-0.32939	-0.43577	0.9088	-0.040823	0.67302	0.29344	0.46358	-0.40885	2.2829e-16
T0c-3	-5.8002	-2.8995	-0.80811	1.9725	-0.091492	-0.54062	-1.05	0.06629	0.061029	-0.51301	-3.0193	-0.40203	-1.2976	0.74778	-1.0439	-0.75235	0.86855	1.6825	-0.10512	-0.44553	-0.035178	-0.054208	0.17586	-0.013303	0.028358	-0.081687	-0.079396	0.15564	0.017227	4.0443e-16
T0t-1	-3.2632	-1.907	-0.93537	2.1899	0.76995	-0.48219	0.91909	0.16585	0.26408	0.50885	0.41542	-0.85607	-0.09032	-0.75129	1.5192	-0.19894	-1.4589	1.0122	0.68517	0.32116	-0.35756	-0.32421	-0.18282	0.15231	0.38131	-0.13275	-0.35422	-0.60522	0.59815	6.1636e-16
T0t-2	-3.5051	-2.2884	-1.0377	1.6773	2.3275	1.5454	2.387	-1.0589	1.1617	0.77829	0.43981	0.79269	0.58068	0.5746	-0.040717	-0.8087	-0.10159	-0.44111	-0.026521	-0.075025	-0.13721	0.14966	-0.18581	-0.20969	0.46423	-0.58759	0.51578	0.86349	0.1551	6.9158e-17
T0t-3	-3.1288	-2.0768	-1.0899	1.8033	2.4352	0.43769	2.097	-0.030977	1.0033	0.067295	0.43024	0.083167	0.2159	-0.37813	-0.85856	-0.57899	0.50048	-0.46935	0.83209	-0.036806	0.33289	0.40671	0.24581	-0.23751	-0.52811	0.36504	-0.41163	-0.70731	-0.62196	6.1862e-16
T1c-1	-4.0351	-0.4719	0.017634	-3.3151	0.21913	0.67101	0.76653	-0.28492	0.70431	1.1153	2.0227	0.050186	-1.4567	-0.59367	-1.1332	1.1276	0.26398	0.80014	-0.87806	-0.29547	0.26048	0.65611	0.218	0.59928	-0.20575	0.17033	0.29974	-0.13857	0.36524	-9.1353e-17
T1c-2	-3.0924	-0.46351	-0.97161	-2.5801	0.06683	-0.26332	-0.63314	0.14217	-0.25581	-0.27863	0.64332	0.25154	-0.4777	-0.38792	1.3086	0.47494	-0.78505	0.75134	-0.68287	-0.53945	0.49423	0.035648	-0.10367	-0.6087	0.6559	-0.48799	-0.092123	0.006512	-0.86303	4.0635e-16
T1c-3	-2.5935	-0.91904	-1.1373	-3.1592	0.58165	0.37301	-0.99205	0.78832	-1.4112	-0.87444	-0.27229	-0.23607	-0.81166	0.52461	-1.3715	-0.72406	-2.0183	-1.2841	0.59829	-0.76308	-0.17874	-0.32138	0.1875	0.19059	-0.26826	-0.25891	0.029756	-0.018255	0.092562	6.3623e-17
T1t-1	2.4767	1.919	-2.95	0.62944	-0.19931	-0.0539	-0.016515	-0.81855	0.66573	-1.4221	-0.16658	0.67744	0.53483	-1.1916	-0.35739	-0.19128	-0.24937	0.16837	-0.5102	0.42994	1.2403	-0.37864	-0.65212	0.77983	-0.55605	-0.42539	-0.71516	0.36468	0.045572	-2.4438e-17
T1t-2	3.0018	1.5649	-2.6505	1.1697	-0.73203	-0.50556	-0.87618	-2.118	0.20211	-1.6673	2.7375	-2.325	-0.47308	1.4257	-0.25909	-0.64269	0.11975	0.28779	-0.0077898	0.11121	-0.078235	0.013185	-0.18471	-0.54531	-0.061031	0.36799	-0.031398	0.17274	0.03342	3.8345e-16
T1t-3	3.8767	2.329	-2.7413	1.4887	-2.194	1.0189	1.0914	2.6425	0.38606	-1.8281	0.60072	1.5198	1.067	1.0296	0.0227	-0.43189	-0.35442	0.78644	-0.49841	-0.14905	-0.62267	0.28427	0.41475	0.40802	-0.057438	-0.062944	0.4143	-0.2971	-0.10037	2.9916e-16
T2c-1	-2.86	0.3195	-1.4615	-3.0657	0.57264	-1.2233	-0.762	0.54445	-0.017448	-0.45774	-0.46133	0.51955	1.2685	0.30398	0.86923	-0.10976	0.47525	-0.30612	0.18078	-0.51841	-0.62788	1.3329	-0.43868	-0.013153	0.094163	0.46963	-0.7888	0.30305	0.2669	2.6244e-16
T2c-2	-2.4529	0.13907	-1.8392	-2.7443	1.0094	-0.13488	0.49586	-0.2657	0.34878	-0.1917	-1.8665	-0.84727	0.11723	0.91216	0.52383	-0.15674	-0.13924	-0.58991	-1.0675	1.6643	0.044274	-0.12018	-0.62482	0.22798	0.029702	0.4522	0.6055	-0.37354	-0.10937	2.2231e-16
T2c-3	-2.295	0.28348	-2.0561	-3.5199	1.4771	-0.33909	-0.46486	0.23611	0.82011	-1.3856	0.49417	0.74788	0.62136	0.031447	0.53719	0.86183	1.5415	0.080626	0.9398	0.11365	-0.11361	-1.2869	0.61044	-0.26024	-0.11097	-0.18843	0.1649	-0.032188	0.22498	-1.6515e-16
T2t-1	1.3404	1.67	-0.97266	-0.26074	-3.1838	-1.0643	-0.20131	-1.863	2.453	0.72317	-0.9727	-0.31168	-0.58276	-0.24803	1.3408	-0.72281	0.1113	-0.95859	0.42735	-0.62053	0.43634	0.297	0.8981	0.50108	0.097811	-0.087858	0.27924	-0.10332	-0.020511	3.4734e-16
T2t-2	1.7796	2.0558	-0.48903	-0.2877	-2.431	3.2949	2.0975	0.30298	0.40715	-0.13077	-1.4229	-1.9297	0.070278	-0.16544	-0.42352	1.6397	0.31472	-0.47161	0.040683	-0.5486	-0.4023	-0.20593	-0.36976	-0.32309	0.22729	-0.1627	-0.42308	-0.0132	0.021371	6.9179e-16
T2t-3	2.634	1.7564	-0.94277	-2.024	-2	3.1296	-1.6623	-0.93114	-0.49254	1.5939	-0.012367	1.6209	-0.44976	-0.69455	-0.3346	-1.0952	0.069448	0.60247	0.98245	1.0219	-0.21769	0.14859	-0.31548	-0.52073	-0.011019	0.10572	-9.4883e-05	-0.067727	-0.0066226	6.6479e-16
T3c-1	0.4526	1.7056	-0.32281	-0.41575	-0.14409	-1.5178	0.35634	1.1211	-1.2106	1.1575	-0.14627	-1.9047	0.79307	-1.3878	0.39462	-0.25219	0.10936	0.40989	0.067121	0.28464	-0.57477	0.31621	0.1903	-0.26358	-1.1478	-0.57653	0.45969	0.34946	-0.14151	-2.7726e-16
T3c-2	-0.41804	1.6734	0.31337	0.075903	-1.3205	-2.8043	-0.71536	-0.014928	0.28613	2.2505	0.75432	0.082973	1.3882	0.60422	-1.6966	-0.21915	0.58064	-0.29212	-0.25819	-0.1367	-0.34157	-0.43163	-0.56226	0.17505	0.57045	-0.58627	-0.15418	-0.4379	-0.077941	2.8442e-16
T3c-3	0.96803	2.2403	0.0042789	-0.4226	-0.44128	-0.63505	1.2258	2.4521	-0.65391	1.3504	0.17139	-0.44714	0.14715	-0.38232	-0.32433	-0.84729	-0.13522	-0.058504	-0.47493	0.30771	0.80135	-0.5797	0.84076	-0.30182	0.52324	0.89406	-0.36329	0.48877	0.098905	-1.0289e-16
T3t-1	3.7514	2.2295	-0.55427	0.89759	0.46341	-1.4507	0.50498	-1.6023	-0.73335	0.010001	-1.1518	1.0504	1.0417	-0.51637	-0.42418	0.83258	-0.74565	0.43758	0.19888	-1.1744	0.5809	-0.079187	-0.46093	-0.64948	-0.14184	0.67552	0.71757	-0.14337	0.19546	6.9519e-16
T3t-2	4.5936	2.1454	-0.63063	0.88708	1.1656	-1.4717	0.80946	-2.1736	-1.1508	0.34826	-0.65095	1.0222	-0.70609	0.63678	-0.3719	1.4542	-0.6595	0.078175	-0.011328	0.95101	-0.90331	0.13869	0.93535	0.18234	0.079999	-0.075124	-0.47233	0.21301	-0.19423	-1.1999e-15
T3t-3	4.5313	2.1278	-0.61109	0.65783	1.143	0.19357	1.1401	0.31983	-3.7869	0.37598	0.2262	0.23758	-1.485	0.66377	1.1543	-0.47654	1.384	-0.40271	0.1587	-0.52953	0.47431	0.050016	-0.39136	0.4333	0.12323	-0.2714	0.059969	-0.23637	0.08685	-5.1084e-16
T4c-1	10.258	-15.172	1.549	-1.4699	-0.6498	-0.42086	0.14482	0.19369	0.048947	-0.0423	0.0026618	-0.14993	0.28162	-0.063168	-0.044154	0.050121	0.12333	0.036694	-0.056874	0.066989	0.061362	9.7713e-05	-0.015163	0.028407	0.027852	0.0082954	-0.011005	0.026771	0.0073401	-4.6284e-15
T4c-2	5.5134	3.0921	2.0796	1.4235	1.6951	-1.4067	-0.83421	2.0768	2.1781	-1.1275	-0.018401	0.1856	-2.0226	-1.4742	-0.42672	0.12778	0.18287	-0.53021	0.31179	0.22636	-0.53104	0.18871	-0.57867	-0.123	0.4352	0.032791	0.26926	0.12898	-0.033314	1.1135e-15
T4c-3	5.6305	2.3929	2.015	1.0942	3.8065	2.5325	-3.1182	0.35285	1.1081	1.4298	-0.29549	-0.82671	0.96984	0.78278	0.43853	0.19243	-0.18186	0.19059	-0.53351	-0.50192	0.18909	-0.025578	0.38108	0.25324	-0.15086	-0.025128	-0.096545	-0.12235	0.0054366	6.1543e-17
T4t-1	-2.6481	0.40975	7.2051	-0.13589	-0.13415	0.8072	0.31502	-1.9284	-0.88275	-1.2032	0.30359	0.21531	0.46515	-1.404	0.23122	-1.0777	0.29386	-0.069926	-0.92063	-0.48496	-1.0612	-0.60371	0.056091	0.37541	0.029268	0.39048	-0.054563	-0.027815	-0.14358	-3.1986e-16
T4t-2	-2.0091	0.78185	7.3818	0.18626	-1.4067	-0.68974	0.77023	0.77449	1.2217	0.59826	0.25068	1.107	-0.89667	1.9179	0.79296	0.27622	-0.36111	-0.053354	-0.04418	0.092603	0.27993	-0.2806	-0.40921	-0.48516	-0.90169	-0.0635	-0.28626	0.079554	0.086013	3.7546e-16
T4t-3	-2.4242	1.3169	6.9019	0.18614	-0.44558	0.18771	-0.35502	-0.00090883	-1.0927	-1.6727	-0.053343	-0.72516	1.1622	0.091148	-0.57865	0.437	0.0065299	0.12571	0.93486	0.86347	1.0214	0.79246	0.35847	0.11944	0.54871	-0.34573	0.24929	-0.050497	0.085792	8.2978e-16

## Sheet: pca_loadings
	PC1	PC2	PC3	PC4	PC5	PC6	PC7	PC8	PC9	PC10	PC11	PC12	PC13	PC14	PC15	PC16	PC17	PC18	PC19	PC20	PC21	PC22	PC23	PC24	PC25	PC26	PC27	PC28	PC29	PC30
1-2 Diaminopropane	-0.050613	0.10603	-0.012471	-0.023085	-0.043755	0.081241	0.045393	-0.069448	-0.020997	-0.11817	0.087206	0.044528	-0.089176	0.03927	0.055082	-0.027661	-0.049946	-0.059226	-0.068195	0.061291	0.040576	0.07688	0.1023	0.023886	-0.07426	-0.16859	-0.17135	-0.092104	0.0046451	-0.1555
1-3-Dihydroxyacetone dimer	-0.025741	0.001448	0.10133	0.017575	-0.21933	-0.12124	-0.013306	0.013032	-0.091654	0.22764	0.0191	-0.020249	0.021347	0.027696	-0.11332	0.017858	-0.020506	0.10548	-0.044246	-0.027139	-0.10927	0.087297	-0.0022668	-0.053858	-0.05636	-0.10425	0.026065	-0.11466	0.085606	-0.071584
1-4-Benzenedicarboxylic acid	-0.096211	0.0225	-0.071176	0.13395	-0.046648	0.010562	-0.082262	0.0073185	-0.047552	-0.0061505	0.028336	0.040009	-0.030125	-0.050702	-0.033955	0.0019533	-0.010492	-0.030516	-0.15533	0.0067175	0.010007	-0.021157	0.027139	-0.089666	-0.00898	-0.026724	-0.017994	-0.0038059	0.071948	-0.12971
1-6-Anhydro-beta-D-Glucose	-0.060705	-0.012951	-0.024906	0.17573	-0.010217	0.030017	-0.012144	-0.0098712	-0.0083733	0.022547	-0.040186	0.018164	-0.0026209	0.016709	-0.024168	-0.039534	0.065454	0.090114	0.11233	0.030579	-0.02906	-0.053651	-0.048936	0.048653	0.0082715	0.056154	-0.019553	0.089342	-0.014088	0.14442
1-methylgalactose	-0.10686	-0.047114	0.010936	-0.063887	-0.065562	0.038622	-0.12582	0.0047738	0.080478	-0.055575	-0.37062	-0.10418	-0.25428	0.10926	-0.12664	-0.12278	0.22826	0.37363	0.014768	-0.14583	-0.0106	0.017357	0.11198	-0.032704	0.025742	-0.087681	-0.093006	0.17203	0.0026083	-0.098521
1-monopalmitin	-0.0025684	0.14151	-0.0073421	-0.0060267	-0.09459	-0.016872	-0.11815	-0.003114	-0.07856	-0.038419	-0.051341	0.011277	-0.029094	0.032525	-0.038901	0.070905	0.10448	-0.011124	-0.11703	-0.011363	0.0078271	-0.057616	0.027934	0.039143	-0.099919	0.10503	0.039844	0.14064	-0.020348	-0.041307
2-4-Dihydroxybutanoic acid	-0.049322	0.017613	0.13882	0.017813	-0.021607	-0.02595	-0.063797	0.052481	0.050491	0.080253	0.0064744	-0.084178	0.034378	-0.063641	-0.062672	-0.045451	0.020449	-0.04058	-0.02632	0.003303	-0.02351	-0.06038	0.028408	-0.040231	0.023936	-0.052907	0.040206	0.065872	-0.069674	-0.3306
2-Aminoethanol	-0.13608	0.11253	0.0021905	-0.077675	0.14564	-0.077641	-0.012809	0.1015	-0.031339	0.035825	0.070776	-0.012853	0.0016867	0.0026139	-0.030926	0.00036575	-0.080708	-0.025245	-0.10399	-0.02163	-0.041389	-0.028301	0.037229	-0.03397	0.023782	-0.020809	0.069085	-0.019077	-0.062377	-0.020317
3(S)-hydroxy-all-cis-8-11-14-17-eicosatetraenoyl-CoA	-0.12571	-0.013474	0.033059	0.10897	-0.14082	0.054128	-0.069876	-0.042961	0.027551	0.045858	0.0059697	-0.0013341	-0.022863	-0.010651	-0.038856	0.029024	0.034214	-0.019508	0.010471	0.0094131	-0.036438	0.045656	-0.017238	-0.040015	-0.052779	-0.051744	0.0011772	-0.054839	-0.041354	0.16445
3-4-dihydroxybenzoic acid	-0.09924	-0.043959	0.10284	0.0092874	0.041473	-0.0040989	-0.019389	0.080295	0.081118	0.044649	-0.021055	0.017948	0.024249	-0.022275	0.0099109	0.016158	-0.038262	-0.056339	0.010907	-0.0070932	-0.15057	0.13729	0.12666	0.024397	0.10576	-0.051782	-0.06131	-0.038726	-0.049646	0.16094
3-Amino isobutyric acid	-0.029154	0.14913	-0.027925	0.039205	-0.0024631	0.031995	0.016701	-0.035851	-0.0027121	-0.018433	0.0055205	0.011283	-0.017899	0.0098407	0.011152	-0.030258	-0.0029752	0.0078185	0.026994	0.0036634	-0.008053	0.0044952	0.0066163	-9.678e-05	-0.053665	0.039913	-0.022217	0.0094543	0.008372	0.075197
3-aminoisobutyric acid	-0.055124	0.18113	-0.033658	0.055365	0.014234	0.047285	0.0040963	-0.038353	-0.0025617	-0.019938	-0.0040467	0.022764	-0.041599	0.011204	0.02241	-0.026023	-0.013708	-0.00024583	0.028213	-0.011374	-0.014578	0.016442	0.016666	-0.0045524	-0.049032	0.030349	-0.0062213	0.0030561	0.012175	0.045782
3-Aminopropionitrile fumarate	-0.018287	0.090093	0.14122	-0.028525	-0.027652	-0.03863	0.044141	-0.056329	-0.010271	-0.0033506	-0.027395	0.013442	0.10366	0.089226	-0.043231	-0.10322	-0.011547	0.14403	0.038299	-0.02818	0.089234	-0.079168	-0.028152	0.093956	-0.003705	-0.00823	-0.055412	0.010746	-0.12886	-0.12113
3-hydroxy-3-(4'-hydroxy-3'-methoxyphenyl)propionic acid	-0.045303	0.095159	0.094794	-0.070521	0.0025976	-0.11726	-0.10042	0.12965	0.031863	0.11973	0.061439	-0.086489	0.016374	-0.027801	0.0043652	0.11874	0.06374	0.19337	0.022366	-0.067073	0.050889	-0.0054877	0.036654	0.01759	0.08683	-0.073871	-0.053958	0.16448	0.0065159	0.21326
3-hydroxypropionic acid	0.014464	-0.040187	0.047657	-0.082411	-0.11312	-0.044332	-0.01266	-0.02458	-0.0086612	-0.0060347	0.071869	-0.014757	0.046743	0.050341	-0.044824	0.00042522	0.002805	0.061625	-0.032699	-0.021858	0.032856	0.029295	0.0022357	0.1489	-0.047649	0.058457	0.050385	-0.0047192	-0.0626	0.11044
4-Hydroxybenzoic acid	-0.040694	-0.11431	-0.038352	0.042354	-0.034795	-0.019702	-0.022361	0.0028011	-0.015382	-0.017304	0.048254	0.0066838	0.015169	-0.0025456	-0.024958	0.0063004	0.015868	0.020626	-0.080808	0.044708	0.023101	0.021326	0.0072366	0.014044	0.024777	-0.019006	-0.041809	0.023319	0.049173	-0.10814
4-hydroxybutyric acid	0.06302	0.13488	0.057731	-0.055633	-0.0087947	-0.024286	0.046252	-0.035954	-0.014057	0.005037	-0.022982	-0.0065456	0.06626	0.037261	-0.0076088	-0.048422	0.068273	-0.016837	0.035816	0.025618	-0.018856	-0.030749	0.0016929	-0.00026761	-0.027716	0.034246	-0.018674	-0.020358	-0.018347	-0.18777
abietic acid	-0.1272	-0.11214	-0.14672	0.14814	-0.040187	0.087985	-0.11716	0.045917	0.10644	-0.063923	0.067043	0.0050246	-0.047431	-0.09271	-0.039905	0.0025634	-0.12911	0.092829	-0.16801	-0.074153	0.069488	0.074324	-0.09265	-0.054486	-0.002314	0.0028702	0.024194	0.021712	0.043491	-0.095544
aconitic acid	-0.055654	-0.06028	0.060233	0.14288	0.15784	-0.24214	-0.2129	-0.36949	0.36625	-0.13499	0.061082	0.094018	0.10724	-0.0026909	0.011455	0.21575	-0.01583	0.069535	0.030206	0.018724	0.021882	0.10047	-0.12058	0.10849	-0.037569	-0.076158	-0.056367	-0.060112	0.024208	-0.15057
Adenosine	-0.15209	0.0039022	0.076952	0.0048397	0.01667	0.0049246	-0.018956	0.0035251	0.0019469	-0.008107	-0.0082452	0.015854	9.093e-05	0.015993	0.015617	-0.0055656	-0.019371	-0.029784	0.035363	0.016996	-0.013646	-0.0032907	0.013891	-0.0072234	-0.00060634	0.0092123	0.018478	-0.049547	0.0027875	-0.036376
Adipic acid	-0.047405	-0.037674	-0.12631	0.012544	-0.057142	-0.056547	-0.12168	0.071436	0.031496	0.1175	0.036576	-0.057345	-0.033784	0.19168	0.020037	0.19875	-0.017884	0.040422	0.17217	0.047519	0.24053	0.083989	-0.073259	-0.069094	0.17669	-0.070186	0.046983	0.056928	-0.14787	0.041436
alpha-Lactose	-0.060344	0.0041636	0.038289	0.024583	-0.1829	0.0775	-0.048195	-0.094886	0.075738	0.070847	-0.049948	0.020946	0.03505	-0.0074259	-0.07545	-0.04062	0.027658	-0.07958	0.014075	-0.0262	-0.10184	0.10773	-0.049925	-0.1648	0.089671	-0.17609	0.079491	0.053229	0.067111	0.095265
aminomalonate	-0.11185	-0.12053	-0.036369	-0.011879	-0.013136	-0.0014428	0.0056264	0.009767	0.079785	-0.015935	0.00030958	-0.036882	-0.017542	-0.049462	0.00041718	-0.022051	-0.0192	0.034609	0.045612	-0.020596	0.020775	-0.024495	-0.070813	0.050886	0.027699	-0.0023481	-0.027914	0.035479	-0.050284	0.38325
Arabinose	-0.012783	-0.050319	0.030554	-0.071499	0.16593	-0.10266	-0.12854	-0.10911	0.009075	0.14468	-0.12756	0.22683	-0.13516	-0.082726	-0.055055	-0.098236	0.1034	-0.23102	-0.046427	0.0062501	0.38373	-0.06727	0.028207	-0.030874	0.24906	0.090032	-0.18445	0.075713	0.024704	-0.0099297
Arabitol	0.03846	-0.040269	0.11611	0.20351	-0.1569	-0.1396	0.052691	0.16255	-0.045832	-0.021759	0.23653	0.075411	0.2482	-0.069449	0.059534	-0.31143	0.056726	-0.032932	0.12191	-0.4306	0.203	0.029468	0.065835	-0.054273	-0.015397	0.038064	-0.078549	-0.062424	-0.020508	-0.21968
Benzoic acid	-0.015161	-0.064465	-0.067394	0.17768	-0.054782	-0.00040104	-0.11747	0.032346	-0.065683	-0.069424	-0.11651	0.0085233	0.10783	0.035071	0.1233	-0.11855	-0.025261	-0.18362	0.10184	0.077893	-0.054528	-0.21846	-0.026381	-0.24483	0.11817	-0.088189	-0.17033	0.072516	-0.28286	-0.017213
beta-Alanine	0.010229	0.10342	-0.028062	0.025009	-0.018636	0.02234	0.028961	-0.034102	4.3693e-06	-0.030152	-0.0016336	-0.00025112	0.0025679	0.0030792	0.00049977	-0.031932	0.023312	0.010936	0.012351	0.017173	0.022768	0.00362	0.0056884	0.0029671	-0.052573	0.058738	-0.026619	0.04023	0.042608	0.11708
beta-Cyano-L-Alanine	-0.02083	-0.13678	-0.068029	0.029962	0.023022	-0.14296	-0.00066756	-0.24163	0.014001	-0.099384	-0.25742	0.11284	0.10176	-0.033726	-0.034225	-0.059226	0.086523	-0.050075	-0.1814	-0.12924	-0.080066	-0.093827	0.080532	0.028014	-0.046884	-0.18464	-0.028476	0.13311	-0.016371	0.017817
beta-mannosylglycerate	-0.10424	0.055345	0.049574	-0.18739	-0.033644	0.082832	-0.11986	0.14759	0.203	-0.05065	0.020073	-0.14116	0.092853	-0.059755	0.09143	-0.1529	0.10628	-0.14133	-0.034402	-0.025325	0.070925	-0.025251	-0.21509	-0.056094	0.001779	0.029256	0.10683	-0.087937	0.12649	-0.060844
butane-2-3-diol	-0.059099	0.041279	-0.07977	-0.40577	-0.23101	0.16051	-0.073522	-0.025209	0.18171	-0.18943	0.034694	-0.066657	-0.0085115	0.038204	0.082049	0.0062148	-0.031139	-0.12272	-0.076722	0.030281	0.0086615	0.10196	-0.032966	0.062831	-0.0097276	-0.048418	-0.11211	-0.11985	-0.076597	-0.042276
Cellobiose	-0.040226	0.0077958	0.20444	-0.049605	0.055277	-0.10766	0.028043	-0.20905	-0.080782	0.042371	-0.12388	0.081723	-0.012061	-0.047124	-0.043644	0.24145	-0.17516	-0.033323	0.078513	-0.012279	0.026832	-0.012523	0.14986	-0.1996	-0.025055	0.16781	0.034942	0.087623	-0.058301	-0.065847
Chlorogenic acid	-0.041075	-0.095733	0.17016	-0.088061	-0.13359	-0.0090081	0.024259	-0.092774	-0.012961	-0.060116	-0.084049	0.025713	0.10223	-0.015698	0.033163	0.032277	0.012242	-0.027142	0.13362	0.043477	0.022585	0.021075	-0.074767	-0.026726	-0.19178	-0.012864	0.086922	-0.050513	0.045088	0.021699
Citramalic acid	-0.08542	-0.11412	-0.011964	0.069948	0.033737	0.0044528	-0.020729	0.079547	-0.15897	0.021887	-0.094481	-0.011062	-0.11407	-0.0064225	0.22564	-0.050128	0.24365	-0.0012377	0.067076	-0.063638	0.0034269	0.095378	-0.084642	0.18472	-0.12435	-0.16239	0.20736	-0.047655	-0.025428	-0.016673
citric acid	-0.016485	0.098041	0.099594	0.066664	-0.18629	-0.091266	-0.05153	-0.038118	-0.067671	0.17163	0.0089174	-0.019712	0.0073128	0.038544	-0.10857	0.024517	-0.028576	0.061188	-0.002582	-0.05835	-0.11199	0.092215	-0.019323	-0.061457	-0.047845	0.0030766	0.056578	-0.12802	0.0073411	0.043188
dehydroabietic acid	-0.1462	-0.078951	-0.11055	0.13093	-0.14307	-0.043656	0.050388	0.00012314	-0.045138	-0.14951	0.083328	0.092051	-0.14376	-0.098059	-0.044826	0.004309	-0.043336	0.028152	-0.054849	0.096751	0.025596	0.058697	-0.10198	-0.086032	0.05081	-0.048599	0.0054219	0.10146	0.032477	-0.002613
Dopamine	0.019524	0.060338	-0.020752	-0.061057	0.079457	-0.039907	-0.10725	0.014725	0.028963	-0.063179	-0.17851	-0.025815	-0.0281	0.050228	-0.040832	-0.048975	-0.11209	0.042768	-0.07442	-0.18789	0.011289	0.1038	-0.21767	-0.10158	0.11355	0.18673	0.09618	-0.01006	-0.18802	-0.057569
Eicosane	0.025576	0.076667	-0.034982	0.0039349	-0.054464	0.0023119	0.012164	-0.022868	-0.0010554	0.0080373	0.037204	-0.016969	0.012101	0.0093296	-0.046466	-0.034382	0.00018347	0.025066	-0.03851	-0.030579	0.0081744	-0.01881	0.01004	0.047276	-0.025294	-0.021916	-0.032784	0.055748	-0.021238	0.025063
enolpyruvate	-0.053777	0.020886	0.039157	-0.025239	-0.052969	-0.0075409	-0.087066	0.015168	0.044138	0.019049	-0.033565	-0.060395	0.026046	0.00069848	0.011397	0.0036397	0.10305	-0.056882	-0.034544	0.023529	-0.0035263	-0.065011	-0.027364	0.046375	0.0073551	0.093394	-0.019916	0.12215	-0.067163	0.0032608
Ethanolamine	-0.1322	0.098831	0.0051385	-0.085651	0.14728	-0.083603	-0.012035	0.10701	-0.032031	0.03665	0.073412	-0.015509	0.0065397	0.0015217	-0.03298	0.0015646	-0.080326	-0.025019	-0.10978	-0.019894	-0.040031	-0.029337	0.037654	-0.033164	0.026902	-0.020832	0.070554	-0.01642	-0.063377	0.032027
Ferulic acid	-0.1354	-0.014473	-0.0065101	-0.0024785	-0.18198	-0.12471	0.17476	-0.026106	-0.088789	-0.089292	0.036061	0.084565	-0.12814	-0.090727	-0.090894	-0.024706	-0.0018292	-0.025532	0.12592	0.089229	-0.051856	0.025109	-0.13933	-0.09422	0.079495	0.0047321	0.073749	0.089411	-0.029601	0.015171
Fructose 6-phosphate	-0.11755	-0.07898	0.098067	0.032907	-0.04403	0.0098486	0.03439	-0.072065	0.022556	0.014301	-0.026413	-0.035073	-0.045215	-0.031657	0.014806	-0.0021253	-0.004012	-0.0044716	0.13724	0.0075891	0.055067	-0.012232	-0.035346	0.002433	-0.048063	0.00066057	-0.029933	0.057508	-0.0079866	-0.0006868
Fumaric acid	0.0037236	0.18846	-0.024112	-0.076468	-0.0068362	-0.010499	0.00059484	-0.0073445	0.078912	0.014801	-0.097197	-0.010722	0.02163	0.19556	-0.025278	-0.028337	0.041255	0.075754	0.13103	-0.0056634	0.14527	0.0476	-0.071441	-0.022865	-0.040437	-0.14948	-0.02471	-0.009283	-0.064821	0.012201
GABA	-0.12759	0.073418	-0.10486	-0.10653	0.069487	-0.085491	0.01755	0.13023	0.021527	-0.043934	0.053768	0.0043906	0.020203	0.25421	0.020545	0.12775	-0.08255	0.020885	0.10469	0.19075	0.29289	0.19946	-0.045415	-0.14353	-0.11934	-0.11625	0.025011	-0.0064733	0.18976	-0.15629
galactinol	-0.11857	-0.062237	0.15894	-0.0064071	0.0081712	-0.0022602	0.034552	-0.035041	-0.058798	-0.059811	0.0039759	0.039708	-0.0042942	0.0095541	0.036103	-0.0064987	-0.048587	-0.00015437	0.045624	0.010338	0.092454	-0.012889	0.045864	0.0076659	-0.083958	-0.033945	-0.013836	-0.010291	-0.012873	0.11031
galactitol	-0.095097	-0.021106	0.1582	-0.038556	0.19865	-0.043236	0.024396	0.055359	-0.052629	0.30205	-0.053932	-0.054534	0.10852	0.068008	-0.052484	-0.059847	0.18634	-0.17196	-0.15736	0.17353	-0.088001	0.27711	0.18168	0.034974	-0.051222	0.099534	-0.040963	0.079408	-0.025567	-0.075269
Galactosamine	-0.11445	-0.073149	-0.034322	0.096951	-0.085724	0.10111	-0.014894	-0.044717	0.017924	0.1742	0.14129	-0.089345	-0.088494	-0.025057	-0.090098	0.039988	-0.089801	-0.23635	0.22941	0.048653	-0.085	0.13146	-0.081259	0.29737	-0.035595	0.19385	-0.01647	0.075502	0.076019	-0.066202
Galactose	0.01906	0.13987	0.076029	0.037046	-0.077122	-0.015306	0.014126	-0.022336	0.047933	0.12476	0.30103	-0.0084261	0.079662	-0.2209	0.26339	0.27419	0.088539	0.23129	0.085692	0.0071479	0.084317	-0.21498	0.017449	0.1155	0.16686	-0.021605	-0.052254	0.065695	-0.035446	-0.016115
galactose-6-phosphate	-0.029165	-0.0099245	0.020791	-0.023267	-0.10874	-0.0085897	0.20716	0.052141	-0.068509	-0.085269	-0.14614	0.22132	-0.11002	-0.21707	0.057087	0.022493	-0.023993	-0.013729	0.14274	0.10957	0.020018	0.069384	0.0012547	0.085427	-0.057411	0.0050525	0.060182	0.15347	0.031649	-0.10051
Glucarate	-0.08882	-0.041755	0.15475	0.033692	0.014776	0.083129	-0.037909	-0.031699	-0.024758	0.010936	0.014245	0.0061793	-0.075749	0.013672	0.090667	-0.071691	0.071769	-0.010082	0.11817	0.039066	0.076109	-0.051095	0.034026	-0.036717	0.05717	0.087111	-0.032306	0.0029012	0.092132	0.056537
glucoheptulose	0.075154	0.024812	-0.12411	-0.15405	-0.081933	0.11539	-0.17863	-0.044799	-0.11953	0.26774	0.10719	0.13926	0.030373	-0.15685	0.019027	-0.032438	0.10055	-0.16943	0.00063002	0.060128	0.069346	-0.0041867	-0.063698	-0.031095	-0.082102	-0.14669	-0.028686	0.19917	-0.089164	-0.029676
Gluconic acid	-0.052305	-0.045707	0.13787	0.069307	-0.031275	0.03983	-0.012459	-0.00081478	0.015744	-0.093291	0.010489	0.072135	0.071271	0.059456	0.061188	-0.048279	0.045037	0.018929	0.029054	0.037861	-0.067134	0.023442	0.074991	-0.017017	-0.028806	0.039561	0.10087	-0.073687	0.023923	0.023972
Glucose	-0.12125	0.15601	0.0067598	0.050455	0.058728	0.028481	-0.022626	-0.012092	0.023403	0.018719	-0.0047679	-0.011964	-0.048565	-0.021079	0.014893	-0.016516	-0.031394	-0.056168	0.024441	-0.030614	0.0034514	-0.014965	-0.0049283	-0.056778	-0.011589	-0.0096526	-0.017487	-0.015854	0.0034284	-0.033377
Glucose 6-phosphate	-0.05178	-0.037287	0.08331	-0.041764	-0.085758	0.18701	0.2185	-0.097857	0.20828	0.17794	-0.00054469	0.023831	-0.13855	-0.056836	0.33585	-0.10454	-0.19965	0.18064	-0.35725	0.062792	-0.056652	-0.11713	-0.042225	-0.0075107	0.057126	0.19338	0.023732	0.020212	-0.058711	-0.097254
glucose non-meox	-0.15126	-0.046882	-0.087721	-0.0283	0.19784	0.31843	-0.1019	-0.24822	-0.34618	-0.11146	-0.019899	-0.28475	0.25632	-0.26399	-0.016195	0.067154	0.020961	0.21235	0.024145	-0.016648	0.13804	0.1257	-0.0023321	0.0041554	-0.053631	0.10869	-0.0011967	0.075497	0.073867	-0.10487
glucose-1-phosphate	-0.031128	0.086198	-0.04133	0.0176	-0.050691	-0.14965	0.14302	-0.099384	-0.053546	-0.11696	0.052182	0.11427	-0.013768	-0.21077	-0.023663	-0.21225	0.1962	0.1553	-0.041595	0.23368	0.00087947	0.18841	0.046864	-0.1404	0.27115	-0.037145	0.12754	-0.084701	0.073461	-0.0049904
Glutamine	-0.17613	-0.016963	-0.22215	0.027185	0.094193	-0.038285	0.034259	-0.0031607	-0.038149	0.077392	-0.0026107	-0.071475	0.0095339	-0.10975	-0.062716	-0.011692	-0.024978	0.016058	0.032015	-0.0674	-0.022385	0.037532	0.084271	0.026364	0.19829	0.013357	0.063585	-0.046661	0.013593	-0.042383
Glyceric acid	-0.042324	-0.014422	0.076186	0.055174	-0.10037	0.16033	0.10526	0.016097	0.040962	0.0024715	-0.11099	-0.1894	0.025274	-0.032628	-0.066797	0.22501	0.074588	-0.091136	0.035295	-0.13957	-0.13005	-0.089082	-0.19094	-0.13712	0.12786	-0.098335	-0.27183	-0.021845	0.022065	-0.1088
Glycerol	-0.068459	0.098778	0.043675	0.024532	-0.0017561	-0.00084642	-0.031126	-0.033227	-0.011403	0.0022093	-0.011778	0.0078727	-0.027027	0.0072842	0.014042	0.012372	0.0046624	-0.031225	-0.0036018	-0.031141	-0.003008	-0.0026483	0.016447	-0.0019861	-0.0057476	0.018482	0.028349	0.00078832	-0.011561	-0.076738
glycerol-3-galactoside	-0.12571	0.020629	0.14787	0.030309	0.045596	-0.013726	-0.031159	0.022291	0.011978	0.0077454	0.0016992	-0.011675	0.00089478	-0.022322	0.0088864	-0.010301	-0.024536	-0.0582	0.0084888	0.015427	0.00084323	-0.017196	0.039404	-0.034949	-0.0096722	-0.0021498	0.0090328	0.017932	-0.013265	0.041804
Glycine	-0.086147	0.14542	0.019379	0.020876	0.13743	0.10762	0.072964	0.21431	-0.12617	0.11351	-0.22984	0.33261	0.07764	-0.19752	-0.073667	0.1886	-0.055602	0.056281	-0.042585	0.061643	-0.076882	-0.081557	-0.15089	0.15311	-0.037571	-0.22738	-0.10617	-0.12781	-0.025476	-0.062577
Glycolic acid	0.043003	0.009839	0.02415	-0.034258	-0.13808	-0.032925	-0.0037732	-0.068364	-0.030067	0.067466	0.0098758	-0.0088608	0.042601	0.05832	-0.040987	-0.0013564	0.025795	0.049248	-0.013927	-0.036238	-6.8173e-05	0.00398	-0.024513	0.066532	0.016285	0.051826	0.041346	-0.01352	-0.028362	0.047764
Glycyl-Glycine	-0.039417	0.15693	-0.039772	0.0035391	0.016917	0.0057525	0.017371	-0.02026	-0.010614	-0.002514	0.010797	0.0089424	0.0057338	0.014279	0.002058	-0.033258	0.0075702	-0.019121	0.0080397	0.0058066	-0.025627	-0.025189	-0.0010334	-0.020291	-0.025065	0.01552	0.0016444	-0.0026276	0.028058	-0.029793
Inositol	-0.12474	0.051445	0.026963	-0.017934	-0.029797	-0.28046	0.24422	0.056393	-0.00094387	-0.21757	0.040676	-0.12503	-0.061553	-0.033023	-0.012652	0.11553	-0.01747	-0.20286	-0.13682	-0.15421	0.020065	-0.068137	-0.00084706	0.123	0.073587	-0.084561	0.061248	0.16827	-0.054724	-0.015519
isothreonic acid	-0.01488	0.056473	0.11112	0.051775	-0.059129	0.16254	-0.053426	-0.0032528	0.051545	-0.10425	0.067594	0.27617	-0.041244	0.18106	-0.29896	-0.055058	0.10323	-0.03816	0.031388	-0.0057249	0.046862	-0.16436	0.068087	0.10477	0.20627	0.28173	-0.0034236	-0.11751	0.14582	-0.011132
Lactic acid	-0.043846	-0.016449	-0.058764	-0.36602	0.077467	0.011866	-0.22519	-0.002345	-0.058249	-0.061258	0.27155	0.35081	-0.11276	-0.11749	0.0095391	-0.084005	-0.084057	0.18059	0.11335	-0.26072	-0.15938	0.12848	0.1101	-0.11409	-0.050044	0.01475	-0.18013	0.098541	0.016482	0.059091
lactic acid	-0.0028274	0.10957	-0.005426	-0.1175	-0.097751	-0.11598	0.058162	-0.044006	-0.054371	-0.011077	0.055725	0.023614	-0.042588	-0.030836	0.055553	0.052211	-0.05486	-0.056199	-0.018474	-0.00068167	-0.057686	-0.044149	-0.10543	0.089363	0.17947	-0.053903	0.18262	0.2272	0.1932	-0.095192
lactobionic acid	-0.088247	-0.065481	0.18447	-0.017114	0.066155	0.046932	0.0018101	0.087894	-0.096264	-0.024804	0.057607	-0.054936	-0.075468	-0.016181	0.072469	-0.080878	0.065141	-0.03676	0.0082789	-0.021982	0.13751	-0.013308	-0.092171	-0.017117	-0.021206	-0.061133	5.3605e-05	-0.0019343	0.0080499	0.056864
L-Alanine	-0.13024	-0.068379	-0.093421	-0.077007	-0.058903	-0.08785	0.039247	0.018228	-0.012343	0.027613	0.011836	-0.044862	0.09993	0.025856	0.0048008	-0.037625	0.046126	0.0044302	-0.031161	0.025825	-0.016122	-0.06702	0.034673	0.00097239	-0.028149	0.044687	-0.030994	0.055819	-0.021099	0.023083
L-Asparagine	-0.1276	-0.099488	-0.12675	0.16799	0.081076	0.026124	-0.0048827	0.036146	0.061823	0.11411	-0.035151	0.038944	-0.11661	0.0066571	0.012026	-0.015917	0.0076818	0.062431	0.083114	-0.07071	-0.14123	-0.05868	-0.089589	-0.0093679	-0.032207	0.09151	-0.047359	0.010673	-0.0077467	-0.069641
L-Aspartic acid	-0.19242	-0.050214	-0.02127	0.04829	-0.018124	-0.020241	-0.0098713	-0.014281	-0.016837	0.010051	-0.047763	0.0218	0.018464	0.041275	0.031595	-0.0078934	0.057208	0.019444	0.053191	0.025512	-0.0093608	-0.052825	-0.026403	0.05823	-0.015912	0.075887	-0.025528	-0.0047649	0.00032851	-0.025896
L-Glutamic acid	-0.19469	-0.050483	-0.034477	-0.0095951	-0.015149	-0.018055	0.039828	-0.031678	-0.022832	0.049806	0.0040741	-0.04716	0.109	0.060059	0.041802	-0.03856	0.00050223	0.020155	0.021379	-0.0008302	0.058162	-0.053544	0.095696	0.032449	-0.080812	0.0073812	-0.060671	-0.036353	0.014108	0.028171
L-Iditol	-0.0091835	0.047363	0.0049988	0.00037261	0.054961	-0.10784	0.013783	0.066113	0.016064	-0.089952	-0.03398	-0.032791	0.040604	0.036584	0.086086	0.040889	0.099095	-0.046385	0.050586	-0.14754	-0.18504	0.2532	-0.11726	0.17017	0.10838	0.12313	-0.29128	0.22931	0.30681	-0.012048
L-Isoleucine	-0.065882	-0.014459	-0.19065	-0.14655	-0.031061	-0.1065	0.10395	-0.054193	-0.073246	0.077031	0.0072321	0.040961	0.0089789	0.078663	0.062341	0.010855	0.047031	-0.046471	-0.10198	-0.11576	-0.12622	-0.19028	-0.053579	-0.056554	-0.12907	0.13168	-0.11658	-0.061123	-0.009049	0.028758
L-Leucine	-0.12505	-0.044356	-0.05798	-0.11652	0.029421	-0.10884	0.032568	-0.036405	-0.068686	-0.019179	-0.062325	0.034058	0.077427	0.099843	0.10425	0.091019	0.11896	-0.089234	0.011131	0.014755	-0.058283	-0.040948	-0.028239	-0.025102	0.045308	0.17349	0.025265	-0.10171	0.081889	0.029773
L-Methionine	-0.13735	-0.067876	-0.087112	-0.0144	-0.058161	0.045391	-0.090786	0.065248	0.017696	-0.017358	-0.028559	0.13437	-0.021675	0.062054	-0.0016432	-0.014732	0.034272	0.10708	0.020064	0.067076	-0.1472	0.067059	-0.037296	0.10287	0.050072	0.073096	0.12588	-0.1984	-0.14082	-0.088211
L-Norvaline	-0.032824	-0.019354	0.01541	-0.017694	-0.21287	-0.16338	-0.028878	-0.023334	-0.040321	0.078397	0.028677	0.036112	0.18563	0.083953	-0.066916	0.086827	-0.06736	0.095804	0.036964	0.037912	-0.162	-0.065746	0.027689	-0.15288	-0.13083	-0.02473	-0.11103	0.036007	0.080396	-0.052613
L-Threonine	-0.14511	-0.079718	-0.055239	-0.082103	-0.027655	-0.095557	0.014238	0.017774	-0.032065	0.039591	0.02205	-0.037784	0.071907	0.015411	-0.0088769	-0.0070342	0.01807	-0.015734	-0.052456	0.0051247	0.035056	-0.044179	0.0255	0.0069207	0.0024773	0.016765	-0.011198	-0.019868	-0.038012	0.040718
L-Tryptophan	-0.16189	-0.0036769	-0.034604	-0.048387	-0.015114	-0.015688	-0.031258	0.0086106	-0.017205	-0.029044	0.057593	-0.065031	-0.0073338	-0.030768	-0.059099	-0.013629	-0.055636	0.01289	-0.049806	-0.060795	0.040052	0.0087446	0.10165	0.13276	0.032215	-0.024808	0.051331	0.042009	-0.11675	0.023313
L-Valine	-0.14508	0.017052	-0.15565	-0.10213	-0.039283	-0.073602	0.084328	-0.050309	-0.10428	0.07448	-0.0065409	-0.00033572	0.024148	0.041889	0.0015366	0.034436	0.014362	-0.020678	0.021467	-0.040505	0.0048024	-0.040896	0.025038	-0.08081	0.01394	0.059403	-0.0046112	-0.058473	-0.0044607	-0.029881
Lysine	-0.12199	-0.0095358	0.068152	-0.13721	-0.077976	0.11405	0.035578	-0.021938	-0.10645	-0.045338	0.041507	-0.096275	0.13629	-0.12154	-0.13856	-0.052692	-0.025564	0.033331	-0.016194	0.091599	-0.036537	-0.020017	0.050502	-0.035513	0.20946	-0.080504	-0.048326	-0.080126	-0.15121	0.020052
Malic acid	-0.066081	0.15305	-0.068185	0.053047	-0.011766	0.03701	-0.013414	-0.028355	0.024184	0.0045906	0.0097107	0.0021256	-0.012638	-0.0099926	-0.011698	-0.035172	-0.00012599	-0.0073003	0.0024995	-0.01186	-0.026097	-0.005369	-0.026863	-0.039938	-0.048638	-0.010024	-0.031834	-0.019158	0.01377	0.050984
Malonic acid	-0.034077	-0.094864	0.00085881	-0.066648	0.13107	0.23007	0.41453	-0.096833	0.27065	0.084901	0.20805	0.047885	-0.062591	-0.049128	-0.29204	0.13239	0.35029	-0.052758	0.0022051	-0.22104	0.012647	0.070075	-0.01494	-0.17337	-0.19313	-0.033153	0.093322	0.073434	-0.12515	-0.02514
maltitol	-0.092218	-0.11199	0.17005	-0.042861	0.0407	0.027687	0.0068503	-0.01891	-0.061871	-0.013242	0.15334	0.098932	-0.074334	0.11575	-0.28589	0.096359	0.045252	0.029447	-0.17115	0.049241	0.11022	-0.076368	-0.11479	0.21533	0.11272	-0.080815	-0.093673	-0.14037	-0.01374	0.011506
Maltose	-0.017335	-0.048692	0.10986	0.0071056	0.11065	0.025489	0.016404	0.13256	-0.23494	-0.061119	0.12483	0.0259	-0.041165	0.12078	-0.10583	0.069329	0.054099	0.13705	-0.12812	0.095105	-0.020036	-0.12218	-0.36369	-0.17129	-0.13002	-0.0023244	-0.13384	0.093775	0.02067	-0.010518
Maltotriose	-0.12215	-0.075565	0.10509	-0.011422	-0.015018	0.0085849	-0.029557	0.032673	0.020169	0.0045102	0.0047126	-0.028539	0.021166	-0.056661	0.0046433	-0.060221	-0.020409	-0.032622	0.035901	0.037531	0.032251	-0.018314	0.042575	-0.028616	-0.021115	-0.046387	-0.0091539	0.036138	-0.0018615	-0.053118
Mannitol	-0.040098	-0.012922	0.053775	0.074123	0.03232	0.15179	0.077843	0.042634	-0.1734	-0.20706	0.021407	0.24957	0.1315	0.20345	0.26792	0.16012	0.045016	-0.098541	-0.055628	-0.20899	-0.035406	0.24791	-0.094947	-0.017999	0.11336	0.0073209	-0.0063159	0.036493	-0.28446	0.036662
Melibiose	-0.1211	-0.0581	0.16071	-0.0097199	-0.013214	-0.0025461	0.07635	-0.019574	0.015241	-0.049028	-0.10293	0.096961	0.028889	0.015615	0.11892	-0.1215	-0.071952	0.041954	-0.045758	0.02235	0.0093163	-0.016065	-0.029622	0.16091	-0.078304	-0.0921	-0.084535	0.045093	0.1692	0.0354
Mesaconic acid	-0.04363	0.1146	0.093676	0.021732	0.022305	-0.033285	0.059328	-0.031875	-0.022907	0.015451	0.010692	0.012759	0.028493	0.048904	-0.066651	-0.086116	-0.065588	0.15719	0.053363	-0.028982	0.084458	-0.046833	-0.022672	0.070006	0.011473	0.00077457	-0.049114	0.021955	-0.11325	-0.015114
meso-Erythritol	-0.025579	0.13934	-0.035745	0.0384	-0.0050592	0.028246	0.010175	-0.032821	0.0067763	-0.0025397	0.011723	0.0029887	-0.01615	0.00034522	-0.014356	-0.028744	0.0056524	-0.0019048	0.0088749	-0.0063238	-0.005839	0.0055813	-0.0044649	-0.0061731	-0.033709	0.0081487	-0.035127	-0.013868	-0.0039982	0.012927
Methylsuccinic acid	-0.0056796	0.0049698	-0.015349	0.06387	-0.13423	0.18461	0.19719	0.35061	0.054077	-0.031969	-0.13786	-0.0066256	0.062959	0.093385	-0.0013295	0.18721	-0.085064	0.077078	0.021905	-0.015875	0.12393	0.097939	0.28967	-0.097267	0.13222	0.11846	-0.065926	0.11767	0.1016	-0.01882
monomyristin	-0.010337	0.10336	-0.00087779	-0.015014	-0.14362	-0.0043833	-0.097328	-0.017771	-0.080521	-0.042292	-0.026647	-0.00033927	-0.030951	0.035416	-0.055084	0.068886	0.088644	-0.00053537	-0.12951	-0.016416	0.037275	-0.054928	0.070404	0.067445	-0.11022	0.081918	0.027991	0.1802	-0.077604	-0.021326
monostearin	-0.034725	0.10348	0.0091586	-0.0356	-0.11866	0.036274	-0.10345	0.11726	-0.036299	0.0060826	-0.098525	0.030876	0.041653	-0.087478	0.003235	-0.05625	0.17397	-0.046777	-0.094585	-0.13261	0.16664	-0.087682	-0.17185	0.079053	-0.10722	0.024839	0.22038	-0.0089519	0.094754	0.06962
Myo-Inositol	-0.015328	-0.044063	0.1321	0.034923	0.078554	0.092925	-0.052599	0.011327	-0.04584	-0.032545	0.1315	0.021743	-0.080883	0.14445	0.12182	-0.086311	0.035645	0.03833	-0.011634	0.061574	-0.17106	0.057132	0.21327	-0.014796	-0.085584	-0.06829	0.1414	0.17804	-0.073086	-0.048567
N-Acetyl-D-glucosamine	-0.079906	0.13141	-0.0053459	0.037762	0.046877	0.015429	-0.012457	-0.017598	0.014317	0.0094253	-0.0034997	-0.0038103	-0.021128	-0.018772	0.0097732	-0.022046	-0.0057031	-0.054228	0.011889	0.0021718	0.0069687	-0.022564	-0.014448	-0.055608	-0.010384	-0.0014187	-0.033711	-0.0050781	0.036864	0.065887
n-acetyl-d-hexosamine	0.03563	0.0070174	0.13891	-0.040793	0.0081955	-0.22966	-0.12429	0.23932	-0.040207	-0.12336	0.018976	-0.18676	-0.3282	-0.27424	-0.0061339	0.086339	0.12625	0.00024782	0.071033	-0.02346	-0.1439	0.050903	0.015831	-0.03205	-0.10757	0.13791	-0.16628	-0.24951	-0.099421	-0.039382
N-acetylornithine	-0.012896	0.13508	-0.0033663	0.053834	0.035571	-0.051658	0.10506	-0.044511	0.06292	-0.058021	-0.0090357	-0.052318	0.046591	0.022091	0.066104	0.0013687	0.14648	0.063216	-0.1975	-0.038634	0.049564	0.0704	0.08773	-0.081061	0.02744	-0.10223	-0.10483	-0.11627	0.15446	0.13782
N-Acetylputrescine	-0.051588	0.12048	-0.038891	0.048272	-0.0056208	0.017483	0.017455	-0.028499	0.0045204	0.0016023	0.014943	0.0029844	-0.0037869	0.010913	-0.017539	-0.041634	-0.0026856	0.017974	0.02466	-0.0044794	-0.0045653	0.00070636	-0.0092071	0.041836	-0.02875	-0.0081094	-0.013122	-0.027417	0.018543	0.036022
n-Butylamine	-0.13298	-0.067588	-0.042353	0.11294	0.13804	-0.050984	-0.01347	0.16378	0.10962	-0.054128	0.13129	-0.066467	0.12663	0.0031985	-0.058577	-0.14694	-0.03613	0.08902	-0.089979	0.11446	-0.027077	-0.062772	-0.063219	0.026441	-0.051372	-0.0056511	-0.043005	0.085129	0.0068062	-0.022073
Octadecanol	-0.006728	0.006133	-0.10708	0.022868	-0.10586	0.033178	0.025233	-0.053609	-0.070498	0.051947	0.00092467	-0.018169	-0.0050869	0.0057878	-0.043762	0.012407	0.032826	0.010805	0.033214	-0.029077	0.038012	0.01866	0.091282	0.022868	0.023974	0.016933	-0.02201	-0.0027306	0.0020556	0.0086472
Oleic acid	-0.0085992	-0.1237	0.021024	0.036987	-0.12703	0.054583	-0.11481	-0.016264	0.0065058	0.017293	0.011196	0.036568	-0.081141	-0.012527	0.022549	0.077953	-0.0028459	-0.062098	-0.081741	0.04121	0.051849	0.014356	0.0093925	-0.12287	-0.08467	-0.00079038	-0.035518	0.023239	0.092597	0.073216
palatinitol	-0.0011577	-0.079985	0.15085	-0.12403	0.055661	0.069693	0.056643	-0.13337	-0.15563	0.21908	-0.012985	-0.087942	-0.11145	0.14189	0.1622	-0.063422	-0.075969	0.056295	0.017307	-0.20459	-0.06033	-0.065349	-0.13105	-0.033571	0.21539	-0.10194	-0.013831	-0.053172	0.28282	-0.035355
Palmitic acid	-0.096714	0.063387	-0.056132	0.10907	-0.035668	0.059	-0.096267	-0.015859	-0.031924	-0.0035493	0.032509	0.023454	-0.10919	-0.024795	-0.013465	0.063658	-0.045893	-0.043984	-0.091732	-0.055547	0.025574	0.0065698	0.069376	-0.051488	-0.0055142	-0.016305	0.024526	-0.037009	0.041597	-0.013193
p-Coummaric acid	-0.13196	0.044787	0.091638	0.061464	-0.06795	0.063078	0.0003694	-0.089077	-0.013884	-0.00074786	0.0029589	0.031436	-0.065798	0.0025218	-0.0060588	-0.0014587	-0.074806	0.013226	0.060779	-0.057428	0.039052	0.060417	0.038664	0.024718	-0.023959	-0.075074	-0.015513	-0.068989	-0.046401	0.070601
Pelargonic acid	0.062589	-0.071251	-0.017581	-0.018723	-0.11995	0.032559	0.011851	-0.015858	0.027993	0.035406	0.014953	-0.050245	0.055712	-0.06793	-0.073135	-0.063124	0.046102	-0.010812	0.020298	0.034516	0.055895	-0.0064186	0.061741	0.021733	0.050578	-0.059625	-0.10624	0.020277	0.0010456	0.00067951
Pentadecanoic acid	-0.071254	-0.029681	0.11273	0.062839	-0.1079	0.076475	-0.05499	-0.094963	0.00062821	-0.097595	0.042207	-0.0085592	-0.021638	0.030692	0.088899	0.016007	0.004334	-0.0066288	-0.03608	0.0085007	0.052444	-0.01716	0.0025819	-0.014282	-0.036724	-0.013721	-0.036193	-0.078154	0.011791	0.025893
Phenylalanine	-0.13683	-0.093325	-0.036371	-0.04263	-0.03672	0.0025551	0.018846	0.12796	0.0526	0.042059	0.028351	0.11426	-0.039089	0.098826	0.049883	-0.076996	-0.05235	0.051116	-0.013172	0.12634	0.082916	-0.076844	-0.0021473	-0.083678	-0.16089	0.16589	-0.14439	0.10325	0.067498	-0.030798
Phosphoric acid	-0.11354	0.19988	0.0046847	0.047976	0.013938	0.019922	-0.026619	-0.042331	0.006478	0.013119	-0.017834	5.4018e-05	-0.02886	0.0057423	0.013698	-0.0039848	-0.0018693	-0.025088	0.023989	-0.028957	-0.026859	-0.0069378	-0.022774	-0.010526	-0.034428	0.018846	0.015709	-0.013651	0.004056	-0.071073
propane-1-3-diol	0.020833	0.06541	-0.065945	0.033825	-0.042146	0.032364	0.022541	-0.022702	0.0077684	-0.023421	0.012896	0.009222	0.013828	-0.00012798	-0.032009	-0.044621	0.023126	0.0030755	0.0078681	0.021844	-0.0018711	0.019979	-0.033971	0.024871	-0.044469	0.016342	-0.063428	0.023412	0.050656	0.042059
Pyrogallol	0.050498	0.013496	0.081747	0.016196	-0.14219	-0.047111	0.016226	-0.026278	-0.10496	0.1541	-0.065542	-0.026157	-0.0068553	0.039471	-0.096365	-0.089351	-0.15367	0.030559	-0.21324	-0.0019957	0.082621	0.38447	-0.20207	0.098678	0.07642	0.071496	-0.089086	0.059339	-0.18141	0.011886
Pyroglutamic acid	-0.13335	0.030846	-0.069582	0.03864	-0.033492	-0.069148	0.0069676	-0.0044358	-0.025945	0.044876	0.029555	0.0054076	0.027209	0.052151	-0.022452	-0.047108	-0.0034635	0.07046	-0.026135	-0.044045	-0.028071	0.0071115	0.033924	0.08775	0.01661	0.01937	0.014889	-0.045476	-0.045205	-0.031206
pyruvic acid	-0.0089561	0.077966	-0.031532	-0.011372	-0.051721	0.083205	0.0041153	0.015776	0.046957	-0.022024	0.06545	-0.058668	-0.062208	0.043177	0.043625	-0.099578	0.10038	-0.085807	0.010973	0.18758	-0.096637	0.0076731	0.092291	0.19451	0.04764	-0.21976	-0.29267	0.085678	-0.087139	-0.081399
Quinic acid	-0.13946	0.1242	0.088268	0.063661	0.072571	0.035141	-0.057465	0.008751	0.048274	0.049045	-0.019924	-0.018426	-0.070632	-0.052163	0.015785	-0.0033623	-0.034117	-0.075561	0.041059	-0.04325	-0.023067	0.0032199	0.024132	-0.048411	0.027724	-0.028352	0.036869	-0.025324	-0.034597	-0.092965
Quinolinic acid	0.031798	-0.034716	0.0019877	0.084212	-0.098371	-0.057823	-0.078736	-0.0089502	-0.0070759	0.0022356	0.032411	0.062851	0.14538	-0.079475	0.1177	0.10667	0.26702	0.0034732	-0.14991	0.15262	-0.013027	0.12393	-0.041756	-0.10668	-0.0038912	0.19995	-0.14024	-0.053928	-0.013014	0.032099
R-(-)-1-Amino-2-propanol	-0.068912	0.20028	-0.036299	0.060559	0.020685	0.046444	0.00076473	-0.036854	-0.0037234	-0.016024	0.00031395	0.026193	-0.04343	0.011671	0.010566	-0.0241	-0.016302	-0.0065845	0.027214	-0.012652	-0.016205	0.0089482	0.011441	-0.019375	-0.050865	0.018489	-0.007796	-0.0030385	0.0094901	-0.0094318
Serine	-0.17606	-0.11149	-0.09463	-0.02415	-0.019309	-0.080525	0.011711	-0.00060371	-0.0095048	0.036599	-0.009862	-0.0077577	0.061358	0.042818	0.029003	0.0065555	0.051479	-0.018856	-0.004178	0.0032831	-0.017007	-0.04175	0.010337	0.02239	0.041152	0.036793	-0.0083338	-0.092456	-0.0069572	-0.046861
Shikimic acid	-0.11071	0.075396	0.13067	0.025391	0.032447	0.0054134	-0.03649	0.00059551	0.008905	0.031384	-0.016329	-0.0031773	-0.029486	-0.027816	0.0090333	0.018765	-0.01204	-0.073743	0.028046	-0.017395	-0.0069959	-0.0081782	0.046079	-0.045695	0.0089924	0.0014477	0.036136	-0.02104	-0.035766	0.095444
sinapic acid	0.019822	0.096531	-0.024688	0.026517	-0.049703	0.0021025	0.0026815	-0.029892	-0.020453	-0.005324	0.011854	0.0097668	0.015558	0.0034634	-0.029414	-0.030878	0.041367	-0.0031784	-0.02739	0.019554	-0.0043539	0.0079188	-0.0052726	0.014786	-0.045556	0.026699	-0.012645	0.020233	0.061809	-0.011432
Sinapinic	-0.023872	0.13695	0.059082	0.012048	0.031464	-0.02429	0.052848	-0.043138	0.047247	0.030397	0.0061069	0.023784	0.071276	-0.015734	0.12669	0.04284	0.23218	0.1343	-0.067632	0.13071	0.014138	0.060191	-0.057898	-0.074626	0.07564	0.11637	-0.024739	-0.034093	-0.07718	0.071429
Sorbitol	-0.060312	0.011116	0.042901	-0.060063	-0.044314	0.048528	-0.036927	0.18323	0.26492	0.056778	-0.20053	0.14365	0.29395	-0.28032	-0.078216	0.010436	-0.14995	0.0094888	-0.015036	-0.073928	0.01356	0.070152	-0.032345	0.01516	-0.056153	0.03474	0.024926	0.046305	0.075942	0.073542
Stearic acid	-0.10225	0.018752	-0.065512	0.10538	-0.044763	0.0023747	-0.041664	-0.016055	-0.073587	-0.01748	0.033432	-0.045144	-0.0071908	0.056817	0.016402	0.14199	-0.043497	-0.066323	-0.21766	-0.17283	0.09171	-0.038751	0.20613	0.097349	-0.093649	-0.0374	-0.010355	-0.0089679	0.076302	0.089812
Succinic acid	-0.04176	0.11274	-0.068001	-0.022326	-0.091569	0.038151	0.025742	-0.11019	-0.013448	0.0030669	-0.06159	0.025495	-0.0090585	0.049272	0.031984	0.018585	0.063321	-0.026007	0.08455	-0.031361	-0.042987	0.019617	-0.0049725	0.0048525	0.0052438	0.069453	-0.0040388	-0.083464	0.030034	-0.14971
Sucrose	-0.10417	0.20219	0.011513	0.022774	0.047327	0.037066	-0.043853	-0.0096133	0.046756	0.021879	-0.034802	-0.010597	-0.020039	-0.022901	0.032215	-0.023137	0.016128	-0.074774	0.033723	0.016015	-0.035968	-0.020575	-0.026104	-0.058672	-0.003299	0.02232	-0.026085	0.002521	0.038273	0.1963
Threitol	0.043107	0.0040626	0.032443	-0.034527	-0.045681	-0.077229	0.14731	-0.0509	-0.053348	-0.092435	-0.10433	-0.13242	-0.20233	-0.15443	-0.00012215	-0.00094961	-0.079642	0.025381	0.0038669	0.029612	0.23211	0.033317	0.028198	0.008329	-0.1571	0.14222	-0.14686	-0.079905	-0.099124	0.0051981
Threonic acid	-0.053167	0.068333	0.11239	0.028358	0.024949	-0.013067	-0.036995	-0.039128	0.088	-0.080614	0.11448	-0.09224	-0.023363	0.056033	-0.037754	-0.091424	-0.010942	-0.014967	-0.028967	0.05839	-0.092133	0.021712	-0.10888	-0.18931	0.057196	0.019152	0.12702	0.27811	0.01249	0.026958
Threonine	-0.042919	-0.060057	0.030501	-0.1353	-0.062155	0.056688	-0.12613	0.11988	0.0098279	-0.12117	-0.054024	0.044761	0.032194	0.035485	-0.0049207	0.18336	0.1787	0.077671	0.042979	0.051149	-0.075375	-0.14245	0.12625	0.058503	0.13155	-0.003868	0.1924	0.0030316	0.014357	-0.12629
Trans-Hexa-dec-2-enoic acid	-0.029023	-0.025261	-0.0087322	0.038328	-0.089092	0.094792	-0.11734	-0.058471	0.026848	0.0023831	0.035973	-0.059433	-0.08848	-0.012313	0.049226	0.092816	-0.0052247	-0.070641	-0.065308	-0.076062	0.003275	0.018939	0.031481	-0.028663	0.12614	0.045243	-0.031075	-0.046667	-0.031951	-0.034914
Trehalose	-0.061232	0.020756	0.14946	-0.11646	0.0061896	-0.020451	-0.028903	-0.028934	0.13044	-0.082838	-0.017764	-0.034633	0.090528	-0.0015886	-0.015071	0.03624	-0.077276	0.025434	0.032067	0.046611	-0.04798	-0.027435	-0.005022	0.034785	-0.059655	0.070614	-0.0097275	0.1145	-0.13661	-0.047775
trisaccharide	-0.10907	7.3884e-05	0.1077	-0.15428	-0.065624	-0.021138	0.045687	-0.076684	-0.056408	0.002051	-0.05636	0.0090571	0.021476	-0.0065949	0.061777	0.022412	0.0038443	-0.092902	0.057237	0.0089131	0.039772	-0.0092518	0.046834	-0.066155	-0.010389	-0.0063075	-0.0085251	-0.033715	0.010613	0.037305
Tyrosine	-0.15162	-0.027582	-0.058362	-0.038025	-0.018023	-0.067897	0.044667	0.0013581	0.0094585	-0.0055565	0.030435	-0.026587	-0.003455	-0.0074146	-0.027957	-0.01902	-0.011598	-0.017023	0.021188	0.012461	0.015414	-0.026108	-0.020343	-0.0024308	0.0053964	0.0042191	0.021788	0.0194	-0.030861	0.064594
Uracil	-0.06735	-0.00503	-0.14077	-0.099958	0.073041	-0.023257	0.18204	-0.050262	0.068151	0.043523	-0.032964	-0.0374	0.080298	0.051926	0.011815	-0.12708	0.016633	0.075481	0.20773	0.0026236	-0.024796	0.0040484	-0.066143	0.039025	0.039775	0.032576	-0.091386	-0.060937	-0.11132	0.01763
Urea	-0.049165	-0.027871	-0.067655	0.03729	-0.037023	-0.099329	0.011215	0.020099	0.17202	0.26429	-0.024397	0.098975	-0.16324	-0.0052764	0.21142	0.079025	0.11369	0.090774	-0.011355	-0.058704	0.13903	0.057462	0.0098301	-0.0057063	-0.071476	-0.077676	0.026564	-0.010951	-0.10106	-0.077333
Uridine	-0.050286	0.18393	-0.033554	0.051853	0.014568	0.025506	0.0063069	-0.030952	-0.0061193	-0.00055056	0.0038142	0.021206	-0.022137	0.011474	-0.0038344	-0.03799	-0.012606	-0.011054	0.02203	-0.010646	-0.01817	-0.015659	-0.0023543	-0.026379	-0.029956	0.0088294	-0.018741	-0.018075	-0.0068245	-0.0092776
Xylonic acid	0.01411	0.10716	-0.028591	0.056766	-0.049419	0.028645	-0.0044359	-0.033171	-0.011477	0.0012786	0.014067	0.011781	0.016167	0.030319	-0.0035519	-0.0056225	0.039266	0.028949	0.075909	0.0046478	-0.017146	-0.048662	-0.077807	0.15608	-0.046406	0.13627	0.018419	0.16922	-0.14981	-0.0009139
xylonolactone	-0.011554	0.087658	0.030837	0.022509	-0.042579	-0.0010411	0.013818	-0.017621	-0.010933	-0.0068239	0.013648	0.003843	0.034401	0.014256	-0.030694	-0.049894	0.0069521	0.023284	-0.027829	-0.0060258	0.026433	-0.028021	-0.013234	0.023862	-0.044271	-0.020271	-0.067331	-0.018861	-0.017834	0.072379

## Sheet: plsda_score
	Comp 1	Comp 2	Comp 3	Comp 4	Comp 5	Comp 6	Comp 7	Comp 8
T0c-1	-5.9952	-1.4545	-0.68919	-1.6694	3.1487	0.81439	0.92359	1.1114
T0c-2	-5.8575	-0.10268	-0.65954	-1.8315	2.0959	0.28463	0.039847	0.19947
T0c-3	-5.7038	0.70519	0.11738	-1.3438	0.90389	-1.5992	-1.245	0.19595
T0t-1	-3.709	-0.43671	-0.63209	-1.6793	0.5938	-1.3896	-0.40712	-0.45267
T0t-2	-4.0631	-0.56108	-0.77385	-2.1949	0.71507	0.71238	-0.055551	-0.46487
T0t-3	-3.7384	-0.65601	-0.63668	-1.8373	0.69366	0.06077	0.45007	-0.92959
T1c-1	-2.9243	1.8649	0.0066218	-1.236	-3.9006	-0.4451	0.26904	0.19178
T1c-2	-2.7636	0.79111	0.80444	0.40089	-2.4393	-0.81755	-0.64929	-0.87517
T1c-3	-2.5708	0.42681	0.89647	-0.19355	-3.3482	-1.1771	-0.78534	0.88592
T1t-1	0.43789	-3.6435	-1.3019	0.63896	-0.39728	-0.41648	-0.36347	-1.0151
T1t-2	0.80903	-3.9404	-2.0074	-0.88581	-1.0946	-0.95001	1.6907	0.89677
T1t-3	1.4926	-4.5129	-2.8226	-1.1547	-0.68127	0.14798	-0.29335	-0.70242
T2c-1	-2.4832	0.96773	2.2812	3.5885	-0.5457	0.59135	-0.037049	-1.4094
T2c-2	-2.5183	0.26817	1.967	3.1629	-0.25645	1.3812	0.3636	0.42473
T2c-3	-2.4693	0.056206	1.7582	2.7826	-1.1252	2.091	2.038	-0.3064
T2t-1	0.88101	-1.0118	-0.15104	1.5148	0.084257	0.069407	0.086367	-0.28481
T2t-2	1.4034	-1.2195	-1.7019	-0.37927	-0.17316	2.4486	-1.2085	0.57118
T2t-3	1.8782	-1.6008	-0.97338	-0.27067	-1.9552	1.5604	-1.3195	1.6335
T3c-1	0.75997	0.33709	1.0003	3.1828	1.0257	-0.39731	-0.32925	-0.22261
T3c-2	0.45468	1.1906	0.94509	3.1076	1.2917	-0.88477	0.38374	-0.53918
T3c-3	1.3494	0.1524	-0.23002	1.6967	0.011895	-0.084178	0.31148	0.81519
T3t-1	3.0793	-1.3959	0.3329	2.7342	1.4489	-1.205	-0.88355	0.17724
T3t-2	3.6374	-1.8253	0.29389	2.4631	1.1869	-1.3391	-0.12321	0.67858
T3t-3	3.569	-1.8746	0.028318	2.0836	1.1946	-0.27007	-0.39596	1.1262
T4c-1	5.3026	-3.7347	7.8715	-5.861	0.4088	0.12502	0.077629	-0.064316
T4c-2	5.8796	-0.44614	-2.3768	-1.3631	-0.63046	-0.90551	2.3612	-0.34693
T4c-3	5.744	-0.68214	-2.1542	-1.523	0.33424	1.3839	-1.04	-1.8031
T4t-1	2.4361	7.5936	-0.12917	-1.3433	0.56967	0.44108	-0.13831	0.64061
T4t-2	3.0529	7.4003	-0.67533	-1.9346	-0.018033	-0.40299	0.68871	0.21853
T4t-3	2.6291	7.3447	-0.38814	-0.65552	0.85766	0.17181	-0.40957	-0.35047

## Sheet: plsda_coef
	coef.mean	T0CT	T0T	T1CT	T1T	T2CT	T2T	T3CT	T3T	T4CT	T4T
Glutamine	28.137	25.337	15.046	16.892	34.57	18.863	10.255	6.2116	24.547	29.643	100
abietic acid	26.438	31.521	24.024	14.64	22.377	15.147	18.288	20.65	20.508	36.196	61.028
L-Asparagine	25.853	32.235	24.951	14.483	20.337	14.401	19.032	22.079	20.233	36.815	53.962
L-Valine	24.391	24.729	16.661	14.097	26.276	15.403	12.081	10.875	20.203	28.718	74.867
L-Isoleucine	21.579	15.219	11.438	7.6048	27.396	14.912	9.7147	9.1971	10.331	19.823	90.159
butane-2-3-diol	21.294	25.66	23.711	7.1873	14.153	11.381	20.016	26.641	8.9365	30.694	44.556
lactobionic acid	20.254	14.174	8.4339	9.5772	27.74	14.407	6.3093	3.3236	13.732	17.826	87.014
maltitol	20.063	15.967	9.7403	10.402	25.901	13.82	7.0649	4.4332	14.978	19.409	78.917
Serine	20.014	26.554	15.255	17.801	18.975	11.67	8.9302	5.7449	26.44	28.366	40.409
dehydroabietic acid	19.999	24.482	15.271	15.118	19.328	11.876	9.9223	8.0745	22.164	26.944	46.813
trisaccharide	19.818	23.257	17.494	11.026	17.281	11.458	13.239	14.69	15.517	26.736	47.479
Cellobiose	19.229	10.317	8.6217	4.3519	26.397	13.901	8.2291	8.0825	5.4489	14.959	91.981
Melibiose	19.031	15.735	8.0444	11.961	25.498	13.251	4.9386	0.73456	17.624	18.452	74.076
GABA	18.921	20.85	14.272	11.516	18.878	11.509	10.256	9.7858	16.544	23.852	51.75
galactinol	18.73	15.128	7.4531	11.831	25.566	13.16	4.4519	0.023981	17.47	17.772	74.443
Glucarate	17.812	13.56	8.0636	9.0795	23.616	12.426	5.8333	3.2435	13.099	16.637	72.56
glycerol-3-galactoside	17.691	15.02	7.9362	11.094	23.223	12.188	4.9736	1.3341	16.324	17.568	67.249
n-Butylamine	17.655	27.897	20.295	13.727	9.9067	8.5964	14.266	16.272	19.773	30.206	15.608
Chlorogenic acid	17.244	10.496	7.3761	5.8836	23.74	12.384	6.3499	5.0372	8.078	14.168	78.926
Lysine	17.233	23.391	16.539	12.142	13.257	9.3767	11.667	12.409	17.498	25.842	30.205
L-Methionine	17.053	21.56	12.864	13.919	16.479	10.066	7.9401	5.7655	20.564	23.406	37.966
Maltotriose	17.037	18.024	10.216	12.354	19.436	10.898	6.3113	3.4249	18.232	20.158	51.312
galactitol	16.851	12.164	6.5206	8.9721	23.434	12.017	4.4537	1.1911	13.075	14.945	71.74
Shikimic acid	16.708	15.421	10.028	9.2013	19.483	10.926	7.261	5.876	13.236	18.223	57.427
Trehalose	16.686	12.773	9.979	5.8504	19.99	11.199	8.4429	8.6905	7.8985	16.383	65.657
glucoheptulose	16.66	15.149	11.158	7.5757	18.458	10.714	8.787	8.8477	10.578	18.371	56.962
glucose non-meox	16.276	20.935	11.743	14.338	16.125	9.6587	6.7446	3.8468	21.344	22.424	35.602
Fructose 6-phosphate	16.258	17.686	10.254	11.837	18.011	10.253	6.4201	3.9251	17.449	19.728	47.012
3-4-dihydroxybenzoic acid	15.771	16.003	10.039	9.8893	17.61	10.051	6.884	5.3025	14.384	18.375	49.169
Uracil	15.606	10.856	6.9749	6.714	20.96	11	5.4779	3.7694	9.5183	13.853	66.936
L-Alanine	15.579	17.959	9.5295	12.969	17.323	9.7648	5.3072	1.9449	19.336	19.511	42.144
p-Coummaric acid	15.531	18.129	11.098	11.418	15.832	9.4288	7.1702	5.4632	16.77	20.098	39.907
aconitic acid	15.092	17.987	16.07	5.609	10.698	8.1874	13.359	17.381	7.234	21.41	32.989
4-hydroxybutyric acid	14.983	21.39	17.185	8.7247	8.8715	7.5319	13.129	16.253	12.139	24.063	20.548
Adenosine	14.899	18.649	9.7804	13.539	15.701	9.0587	5.2096	1.8062	20.267	19.88	35.098
Gluconic acid	14.861	9.8911	6.5089	5.9592	20.158	10.541	5.2601	3.7722	8.3854	12.846	65.285
L-Aspartic acid	14.8	25.64	13.944	17.833	10.547	7.4896	7.0818	3.9087	26.865	25.938	8.7549
3-Aminopropionitrile fumarate	14.692	10.405	11.093	1.4449	15.742	9.5316	10.693	14.037	0.92078	14.563	58.493
L-Glutamic acid	14.605	23.779	11.709	17.948	12.49	7.915	5.1558	0.69859	27.195	23.919	15.246
Quinic acid	14.54	16.996	10.405	10.691	14.8	8.8148	6.718	5.1261	15.709	18.84	37.296
Tyrosine	14.04	19.281	10.078	13.971	13.715	8.1955	5.1752	1.8511	20.987	20.176	26.97
Pyroglutamic acid	13.98	16.971	9.5347	11.61	14.518	8.4867	5.5791	3.1261	17.259	18.405	34.308
Adipic acid	13.957	10.499	7.5564	5.5136	17.439	9.5097	6.163	5.6163	7.6624	13.344	56.27
L-Leucine	13.859	18.649	10.948	12.169	12.737	7.953	6.531	4.6136	18.07	19.96	26.956
aminomalonate	13.811	21.857	14.626	12.148	8.8248	6.9192	9.5852	9.7511	17.817	23.283	13.301
Myo-Inositol	13.57	7.6232	6.4907	2.996	18.193	9.6704	6.1433	6.2996	3.7358	10.936	63.607
L-Tryptophan	13.533	21.01	11.56	14.499	11.143	7.3101	6.1396	3.4612	21.767	21.684	16.754
Galactosamine	13.44	20.987	14.052	11.657	8.7998	6.7932	9.2343	9.3743	17.09	22.409	14.009
Fumaric acid	13.389	17.676	16.583	4.5424	7.1253	6.6569	13.931	19.018	5.5986	20.898	21.862
Phenylalanine	13.376	21.241	12.14	14.134	10.3	7.0475	6.7324	4.5834	21.158	21.978	14.446
L-Threonine	13.26	18.762	9.3254	14.112	13.014	7.7095	4.3868	0.68445	21.301	19.379	23.929
beta-mannosylglycerate	13.221	18.634	13.665	9.0546	9.176	6.9237	9.8339	11.076	12.978	20.614	20.255
Ferulic acid	13.062	22.535	14.654	12.95	7.2717	6.194	9.207	9.1013	19.136	23.556	6.0171
Inositol	13.026	21.358	15.245	10.769	6.9125	6.1845	10.49	11.8	15.625	22.92	8.9557
Succinic acid	12.905	12.765	12.115	3.2367	11.059	7.5526	10.63	13.924	3.8157	16.021	37.933
2-4-Dihydroxybutanoic acid	12.476	6.3959	3.8882	4.2937	18.655	9.3151	3.3511	1.5641	6.024	8.9997	62.272
Arabitol	12.29	7.4742	5.8808	3.4254	16.362	8.6873	5.2963	5.0851	4.5295	10.303	55.856
Pentadecanoic acid	12.266	8.8789	4.3849	6.9167	17.356	8.78	2.7741	0	10.187	10.802	52.581
Galactose	12.256	14.307	12.282	4.9985	9.4069	6.7971	10.03	12.642	6.6504	16.957	28.494
Citramalic acid	12.098	21.441	15.928	10.057	4.5658	5.2526	11.185	13.367	14.501	22.938	1.7473
n-acetyl-d-hexosamine	12.062	5.3648	3.1392	3.7902	18.733	9.1999	2.854	0.95582	5.2902	7.9501	63.345
Malic acid	11.959	11.658	9.7974	4.3752	11.525	7.2616	8.1529	9.7208	5.8244	14.293	36.978
Lactic acid	11.854	13.783	11.323	5.3844	9.5923	6.6745	9.0353	10.976	7.3464	16.195	28.233
Phosphoric acid	11.762	19.33	15.475	7.8348	4.7361	5.2679	11.573	14.648	11.006	21.258	6.4921
2-Aminoethanol	11.756	20.499	14.077	10.915	5.722	5.3839	9.2847	10.053	16	21.63	3.9933
palatinitol	11.715	3.4034	2.7264	1.7147	18.819	9.1828	3.2206	2.1676	2.0264	6.3824	67.509
1-4-Benzenedicarboxylic acid	11.713	13.503	8.1766	8.5619	12.13	7.1377	5.2409	3.8642	12.61	14.997	30.913
Mesaconic acid	11.519	10.689	9.955	2.929	10.751	6.9574	8.7495	11.185	3.5344	13.558	36.883
1-3-Dihydroxyacetone dimer	11.429	9.2498	8.2058	3.0445	12.384	7.342	7.2421	8.6515	3.8297	12.007	42.331
3-hydroxy-3-(4'-hydroxy-3'-methoxyphenyl)propionic acid	11.41	10.411	9.4147	3.1751	11.071	6.9879	8.1953	10.222	3.9657	13.172	37.483
Threonic acid	11.292	7.716	5.6539	3.9404	14.649	7.8384	4.7763	4.3293	5.4204	10.132	48.465
R-(-)-1-Amino-2-propanol	11.244	13.48	12.102	4.0853	7.8291	6.0415	10.069	13.179	5.2628	16.062	24.326
citric acid	11.17	9.2122	9.8072	1.1781	10.508	6.8394	9.217	12.487	0.77209	12.404	39.27
Ethanolamine	11.057	19.761	13.389	10.703	5.1565	4.9797	8.6913	9.2803	15.744	20.724	2.1387
Maltose	10.979	6.3406	4.8369	3.0759	15.04	7.8592	4.3692	3.9366	4.1096	8.8522	51.372
Pyrogallol	10.901	10.884	8.0308	5.3165	11.238	6.7413	6.1901	6.4552	7.4918	12.935	33.726
lactic acid	10.777	15.697	15.883	2.6514	3.2322	4.7332	13.666	19.677	2.774	18.622	10.834
Benzoic acid	10.666	12.77	11.696	3.5998	7.2387	5.6893	9.8268	13.034	4.5461	15.295	22.963
3(S)-hydroxy-all-cis-8-11-14-17-eicosatetraenoyl-CoA	10.634	15.884	8.4583	11.252	9.4118	5.8994	4.336	1.9457	16.942	16.431	15.782
Stearic acid	10.626	12.176	6.3572	8.8503	11.939	6.6604	3.4689	1.0871	13.242	13.235	29.246
beta-Cyano-L-Alanine	10.43	11.906	10.186	4.1769	8.2799	5.8438	8.3287	10.437	5.571	14.173	25.392
Sucrose	10.336	17.716	14.4	6.8969	3.3168	4.3969	10.819	13.963	9.6562	19.436	2.7573
Urea	10.145	10.151	7.4753	4.9609	10.449	6.2637	5.7505	5.9901	7.0013	12.058	31.347
Glycyl-Glycine	9.9141	10.786	10.685	2.1487	7.0949	5.43	9.4105	12.877	2.3367	13.419	24.953
4-Hydroxybenzoic acid	9.8542	14.222	11.214	5.9676	5.8649	4.9167	8.4446	10.329	8.3955	15.927	13.26
3-aminoisobutyric acid	9.7989	11.384	10.564	3.0476	6.8704	5.2875	8.9652	11.937	3.7834	13.762	22.386
Uridine	9.7777	11.22	10.753	2.6229	6.6973	5.2534	9.2742	12.565	3.0961	13.702	22.592
Glucose	9.6854	17.052	11.993	8.7223	4.3296	4.3302	8.0591	9.0438	12.749	18.066	2.5096
Glucose 6-phosphate	9.5793	8.3697	5.0703	5.3503	11.832	6.3898	3.5302	2.3093	7.7998	9.943	35.198
glucose-1-phosphate	9.4206	10.344	9.9557	2.3762	6.8935	5.1792	8.651	11.668	2.7715	12.759	23.608
1-6-Anhydro-beta-D-Glucose	9.1558	13.787	10.65	6.0075	5.1349	4.4587	7.8616	9.5122	8.5326	15.267	10.346
1-2 Diaminopropane	9.1237	13.342	11.924	3.9977	4.0477	4.254	9.6496	13.014	5.2535	15.344	10.41
Palmitic acid	9.0426	10.219	5.1082	7.6583	10.443	5.7208	2.6406	0.37855	11.507	11.082	25.67
Octadecanol	8.8926	2.9505	2.621	1.1049	13.722	6.8085	2.9509	2.5538	1.2198	5.2822	49.713
Glycerol	8.83	11.555	8.9916	4.989	6.4001	4.7087	6.8102	8.0804	7.0282	13.136	16.6
1-monopalmitin	8.6992	12.463	12.028	2.7288	3.3316	3.9627	10.139	14.251	3.2484	14.658	10.182
isothreonic acid	8.6896	3.2155	2.9995	1.0086	12.961	6.5378	3.2712	3.1642	1.0547	5.5262	47.157
N-Acetylputrescine	8.5968	9.3529	7.9554	3.3127	7.2893	4.9257	6.5296	8.0807	4.4321	11.242	22.847
propane-1-3-diol	8.4533	6.6955	5.082	3.1255	10.037	5.5932	4.192	4.2427	4.3161	8.4944	32.755
Eicosane	8.4263	9.8133	7.9523	3.8995	6.8855	4.7295	6.2879	7.5722	5.3773	11.512	20.234
Oleic acid	8.2801	10.491	9.2166	3.3385	5.3791	4.3075	7.5217	9.815	4.4145	12.327	15.991
Sinapinic	8.0733	8.6368	9.1793	0.98532	5.379	4.3338	8.3217	11.788	0.67743	10.986	20.446
1-methylgalactose	8.0397	14.437	7.9426	9.8369	5.2887	3.9014	4.053	2.4529	14.864	14.582	3.0383
sinapic acid	7.9444	10.05	8.3905	3.6849	5.557	4.2101	6.6611	8.3682	5.0358	11.68	15.807
N-Acetyl-D-glucosamine	7.7325	12.139	9.2033	5.445	4.0525	3.6595	6.6617	7.9862	7.8039	13.308	7.0655
alpha-Lactose	7.6357	9.7557	6.5271	5.3906	6.6629	4.3032	4.4459	4.3082	7.8851	10.822	16.256
Glycine	7.5767	12.383	8.9253	6.0636	3.9574	3.5477	6.1823	7.0676	8.8158	13.349	5.4757
Xylonic acid	7.569	8.807	7.2672	3.3329	6.0732	4.2167	5.8033	7.1086	4.564	10.38	18.137
3-Amino isobutyric acid	7.5658	8.2037	8.5371	1.1257	5.0737	4.0545	7.6643	10.775	0.96877	10.355	18.901
beta-Alanine	7.5587	8.9008	7.7279	2.9338	5.6339	4.1164	6.3303	8.0931	3.9004	10.583	17.367
Glyceric acid	7.4618	5.192	2.6653	3.8639	10.581	5.323	1.7732	0.24657	5.6957	6.4526	32.825
Mannitol	7.4452	6.678	3.965	4.3095	9.1313	4.9202	2.6869	1.6725	6.3281	7.8687	26.892
meso-Erythritol	7.4308	7.1812	7.594	0.86646	5.8399	4.2137	6.9568	9.6853	0.62037	9.3262	22.024
Glycolic acid	7.0764	10.641	8.3962	4.3936	3.8168	3.395	6.282	7.7691	6.2139	11.855	8.0018
monomyristin	6.9844	10.313	10.719	1.3496	1.6794	2.9408	9.3104	13.621	1.2261	12.319	6.3661
Threitol	6.9611	9.08	6.8024	4.1763	5.2906	3.7436	5.0217	5.7379	5.9709	10.262	13.526
enolpyruvate	6.8462	8.2659	5.5893	4.4905	6.2905	3.9455	3.8832	3.7795	6.5517	9.2986	16.368
L-Norvaline	6.6795	10.575	8.7968	3.8376	2.7375	2.988	6.7609	8.8061	5.3258	11.827	5.1396
Sorbitol	6.4672	7.0221	3.7406	4.9544	7.4335	4.077	2.1243	0.80838	7.4247	7.774	19.313
monostearin	6.1396	10.401	10.023	2.2038	0.69093	2.3233	8.2989	11.92	2.6776	11.94	0.91711
Arabinose	6.0181	5.9822	5.3026	1.8333	5.4287	3.5245	4.4981	5.6685	2.3802	7.4193	18.143
galactose-6-phosphate	5.9413	8.2465	6.458	3.4397	3.8443	3.0116	4.8587	5.8951	4.875	9.3098	9.4742
N-acetylornithine	5.9203	8.2128	7.9831	1.6766	2.4799	2.728	6.7667	9.5345	1.9733	9.7498	8.0981
Threonine	5.8549	6.9892	3.7227	4.9006	6.3108	3.5541	2.0412	0.8316	7.3746	7.5819	15.242
pyruvic acid	5.7327	5.3794	5.6624	0.6378	4.6963	3.2788	5.1931	7.1985	0.4688	7.0392	17.773
Malonic acid	5.6502	9.7587	7.4586	4.242	2.1379	2.4213	5.3542	6.5987	6.1096	10.578	1.8423
3-hydroxypropionic acid	5.6361	4.6923	4.5164	1.0406	5.6474	3.471	4.0805	5.2572	1.1858	6.1889	20.281
xylonolactone	5.3627	6.6032	6.8876	0.81209	2.7013	2.6114	6.0933	8.7549	0.69314	8.1576	10.312
Pelargonic acid	4.6273	7.0534	4.204	4.3771	3.5839	2.4006	2.456	1.9554	6.5802	7.4448	6.2178
Dopamine	4.6001	5.3692	3.5784	2.9146	4.4007	2.6679	2.4676	2.3427	4.2884	6.0879	11.884
Trans-Hexa-dec-2-enoic acid	3.7166	6.2075	4.4967	2.9122	1.7874	1.6519	3.104	3.6256	4.2786	6.7094	2.3923
Quinolinic acid	3.5714	5.7203	4.3618	2.4301	1.7268	1.6023	3.1475	3.8529	3.5266	6.2943	3.051
Methylsuccinic acid	2.2813	2.2107	1.4673	1.1114	2.5125	1.3731	1.0415	0.96211	1.6728	2.6471	7.8143
L-Iditol	0.86141	1.3215	1.3015	0.08082	0.17297	0.26952	1.077	1.6221	0.12018	1.6045	1.044

## Sheet: plsda_loadings
	Comp 1	Comp 2	Comp 3	Comp 4	Comp 5	Comp 6	Comp 7	Comp 8
1-2 Diaminopropane	-0.030392	0.038613	-0.17034	0.079691	-0.10881	0.036965	0.0031504	0.096683
1-3-Dihydroxyacetone dimer	0.01289	0.098283	0.027172	0.0079682	0.080185	-0.14588	-0.114	0.1923
1-4-Benzenedicarboxylic acid	-0.11871	-0.0018375	-0.12686	0.0093357	0.10063	-0.055451	0.010544	0.10052
1-6-Anhydro-beta-D-Glucose	-0.076925	-0.00066487	-0.08935	-0.054439	0.1727	-0.050667	-0.040164	0.030745
1-methylgalactose	-0.10803	0.078482	0.049626	-0.036782	-0.080553	-0.020615	-0.2079	0.060212
1-monopalmitin	0.026773	0.020161	-0.16416	0.15822	-0.018676	0.020659	-0.013611	0.14808
2-4-Dihydroxybutanoic acid	0.0058284	0.13957	-0.03511	-0.028767	0.045738	-0.0026273	0.035912	-0.03479
2-Aminoethanol	-0.10263	0.12156	-0.12637	0.15836	-0.11423	-0.060724	0.092259	-0.1119
[truncated: 126 more rows]

[truncated: 3 more sheets: plsda_vip, anova_posthoc, pathway_results ]
